# Supplementary material for: Curation of Mass Spectrometry Reference Data for Improved Identification and Dereplication of Cyanobacterial Specialized Metabolites
Source: J Nat Prod. 2026 Apr 23;89(5):1499–512. doi: 10.1021/acs.jnatprod.6c00107 (PMC13200231; doi:10.1021/acs.jnatprod.6c00107)
Supplement: Supplementary file 2 [file np6c00107_si_002.xlsx]

## Sheet: Table S4
CyanoMetDB ID	Compound	Molecular Formula	Nr of spectra M+2H	Nr of M+H spectra; auto	Nr of M+H spectra; 40	Nr of M-H spectra; auto	Nr of M-H spectra; 40	Nr of total spectra	Level of confidence (material can have higher grade in identification process than the source material used for recording the spectra herein)	source of compound	purity level of material used for reference spectra	DOI weblink	SMILES	InchiKey	Accession_stems	Accession_stems_etc	Accessions
21	Tutuilamide A	C51H69ClN8O12	0	9	0	8	n.a	17	1	Schizothrix sp.	reference material	https://doi.org/10.1021/acschembio.9b00992	O=C(N(C)[C@@H](CC1=CC=C(O)C=C1)C(N[C@@H](C(C)C)C2=O)=O)[C@H](CC3=CC=CC=C3)N([C@@H](CC4)O)C([C@H]4NC(/C(NC([C@@H](NC([C@H]([C@H](CC)C)NC([C@H](C)NC(C/C(C)=C/Cl)=O)=O)=O)[C@@H](C)O2)=O)=C/C)=O)=O	CWLDDHHTMAJFMM-LKVOOIPRSA-N	MSBNK-MLU-ED0021	MSBNK-MLU-ED0021..	MSBNK-MLU-ED002101, MSBNK-MLU-ED002102, MSBNK-MLU-ED002103, MSBNK-MLU-ED002104, MSBNK-MLU-ED002105, MSBNK-MLU-ED002106, MSBNK-MLU-ED002107, MSBNK-MLU-ED002108, MSBNK-MLU-ED002109, MSBNK-MLU-ED002151, MSBNK-MLU-ED002152, MSBNK-MLU-ED002153, MSBNK-MLU-ED002154, MSBNK-MLU-ED002155, MSBNK-MLU-ED002156, MSBNK-MLU-ED002157, MSBNK-MLU-ED002158
155	Balticidin C	C75H121N11O36	0	9	0	0	n.a	9	1	Anabaena cylindrica	crude extract	https://doi.org/10.1021/np401020a	O=C(NC(C(O)C)C(NC(C(C)O)C(NC(C(C)O)C(NC(C(N/C(C(N[C@H](C(NCC(N(C(C(N[C@H](CCC(N)=O)C(O)=O)=O)C(C)O[C@@H]1[C@H](O)[C@H](O)[C@@H](O)[C@H](CO)O1)C)=O)=O)CCC(N)=O)=O)=C\C)=O)C(O)C2=CC=C(O)C=C2)=O)=O)=O)C(O)C(O[C@H]3[C@@H](O)[C@H](O[C@H]4O[C@@H](C(O)=O)[C@@H](O)[C@@H](O)[C@@H]4O)[C@H](O)CO3)CCCCCCCCCCCCC	CXWFWZQJPYLHFZ-GGBPWVLZSA-N	MSBNK-MLU-ED0155	MSBNK-MLU-ED0155..	MSBNK-MLU-ED015501, MSBNK-MLU-ED015502, MSBNK-MLU-ED015503, MSBNK-MLU-ED015504, MSBNK-MLU-ED015505, MSBNK-MLU-ED015506, MSBNK-MLU-ED015507, MSBNK-MLU-ED015508, MSBNK-MLU-ED015509
214	Molassamide	C48H66N8O13	0	7	0	7	n.a	14	1	Rivularia sp. PCC 7116	crude extract	https://doi.org/10.1038/s41467-022-32016-6	C/C=C(NC1=O)/C(N[C@@H]2C(N([C@@H](CC3=CC=CC=C3)C(N(C)[C@H](C(N[C@@H](C(C)C)C(O[C@H](C)[C@@H]1NC([C@H]([C@@H](C)O)NC([C@H](C)NC(CCC)=O)=O)=O)=O)=O)CC4=CC=C(O)C=C4)=O)[C@H](O)CC2)=O)=O	KXSGCAPYMUMVSH-VFYPFKDGSA-N	MSBNK-MLU-ED0214	MSBNK-MLU-ED0214..	MSBNK-MLU-ED021401, MSBNK-MLU-ED021402, MSBNK-MLU-ED021403, MSBNK-MLU-ED021404, MSBNK-MLU-ED021405, MSBNK-MLU-ED021406, MSBNK-MLU-ED021407, MSBNK-MLU-ED021451, MSBNK-MLU-ED021452, MSBNK-MLU-ED021453, MSBNK-MLU-ED021454, MSBNK-MLU-ED021455, MSBNK-MLU-ED021456, MSBNK-MLU-ED021457
258	Tychonamide A	C73H107N13O20	0	0	0	9	n.a	9	1	Tychonema sp.	Bioreagent	https://doi.org/10.1002/ejoc.200701033	O=C([C@@H](CCC(N)=O)NC1=O)NCC(N2[C@@H](CCC2)C(N3[C@@H](CCC3)C(N[C@H]([C@@H](C)CC)C(N[C@@H](CO)C(N/C(C(N[C@@H]([C@@H](C)O)C(N[C@H](CCC4=CC=C(OC)C=C4)C(N5[C@@H](CCC5)C(NC(CC(OC([C@H](CC(C)C)N(C)C(C)=O)=O)CC(O)CC6=CC=CC=C6)C1O)=O)=O)=O)=O)=C/C)=O)=O)=O)=O)=O	ODQWSGPULNHBGL-MCIOLPHXSA-N	MSBNK-MLU-ED0258	MSBNK-MLU-ED0258..	MSBNK-MLU-ED025851, MSBNK-MLU-ED025852, MSBNK-MLU-ED025853, MSBNK-MLU-ED025854, MSBNK-MLU-ED025855, MSBNK-MLU-ED025856, MSBNK-MLU-ED025857, MSBNK-MLU-ED025858, MSBNK-MLU-ED025859
259	Tychonamide B	C72H105N13O19	0	6	0	9	n.a	15	1	Tychonema sp.	Bioreagent	https://doi.org/10.1002/ejoc.200701033	O=C([C@@H](CCC(N)=O)NC1=O)NCC(N2[C@@H](CCC2)C(N3[C@@H](CCC3)C(N[C@H]([C@@H](C)CC)C(N[C@@H](CO)C(N/C(C(N[C@@H]([C@@H](C)O)C(N[C@H](CCC4=CC=CC=C4)C(N5[C@@H](CCC5)C(NC(CC(OC([C@H](CC(C)C)N(C)C(C)=O)=O)CC(O)CC6=CC=CC=C6)C1O)=O)=O)=O)=O)=C/C)=O)=O)=O)=O)=O	MTUBMTPWQGVXCG-UDDZTRNDSA-N	MSBNK-MLU-ED0259	MSBNK-MLU-ED0259..	MSBNK-MLU-ED025901, MSBNK-MLU-ED025902, MSBNK-MLU-ED025903, MSBNK-MLU-ED025904, MSBNK-MLU-ED025905, MSBNK-MLU-ED025906, MSBNK-MLU-ED025951, MSBNK-MLU-ED025952, MSBNK-MLU-ED025953, MSBNK-MLU-ED025954, MSBNK-MLU-ED025955, MSBNK-MLU-ED025956, MSBNK-MLU-ED025957, MSBNK-MLU-ED025958, MSBNK-MLU-ED025959
525	Nostotrebin 6	C50H38O10	0	7	0	0	n.a	7	1	Nostoc sp.	crude extract	https://doi.org/10.1021/acs.jnatprod.9b00885	C1=CC(=CC=C1CC2=C(C(=O)C(C2=O)(C3=CC=C(C=C3)O)C4(C(=O)C(=C(C4=O)CC5=CC=C(C=C5)O)CC6=CC=C(C=C6)O)C7=CC=C(C=C7)O)CC8=CC=C(C=C8)O)O	BIRIZXULSMAMOU-UHFFFAOYSA-N	MSBNK-MLU-ED0525	MSBNK-MLU-ED0525..	MSBNK-MLU-ED052501, MSBNK-MLU-ED052502, MSBNK-MLU-ED052503, MSBNK-MLU-ED052504, MSBNK-MLU-ED052505, MSBNK-MLU-ED052506, MSBNK-MLU-ED052507
551	Cyanopeptolin CP990	C49H70N10O12	0	9	9	8	4	30	1	Nostoc edaphicum CCNP1411	crude extract	https://doi.org/10.3390/md21100508	O=C(NC(C(NC(C(NC(CCCNC(N)=N)C(NC1C(N(C(C(N(C(C(NC2C(C)C)=O)CC3=CC=CC=C3)C)=O)CC4=CC=CC=C4)C(O)CC1)=O)=O)=O)C(OC2=O)C)=O)CC(O)=O)CCCCC	HFRWIDDUABJXBW-UHFFFAOYSA-N	MSBNK-EAWAG-EC0551, MSBNK-EAWAG-ED0551	MSBNK-EAWAG-EC0551.., MSBNK-EAWAG-ED0551..	MSBNK-EAWAG-EC055101, MSBNK-EAWAG-EC055102, MSBNK-EAWAG-EC055103, MSBNK-EAWAG-EC055104, MSBNK-EAWAG-EC055105, MSBNK-EAWAG-EC055106, MSBNK-EAWAG-EC055107, MSBNK-EAWAG-EC055108, MSBNK-EAWAG-EC055109, MSBNK-EAWAG-EC055151, MSBNK-EAWAG-EC055152, MSBNK-EAWAG-EC055153, MSBNK-EAWAG-EC055154, MSBNK-EAWAG-ED055101, MSBNK-EAWAG-ED055102, MSBNK-EAWAG-ED055103, MSBNK-EAWAG-ED055104, MSBNK-EAWAG-ED055105, MSB…
616	Cyanopeptolin CP962	C47H66N10O12	0	9	9	9	9	36	1	Nostoc edaphicum CCNP1411	crude extract	https://doi.org/10.3390/md16070220	CCCC(NC(C(NC(C(NC(CCCNC(N)=N)C(NC1C(N(C(C(N(C(C(NC2C(C)C)=O)CC3=CC=CC=C3)C)=O)CC4=CC=CC=C4)C(O)CC1)=O)=O)=O)C(OC2=O)C)=O)CC(O)=O)=O	GKSSZFHZBNEQFN-UHFFFAOYSA-N	MSBNK-EAWAG-ED0616, MSBNK-EAWAG-EC0616	MSBNK-EAWAG-ED0616.., MSBNK-EAWAG-EC0616..	MSBNK-EAWAG-EC061601, MSBNK-EAWAG-EC061602, MSBNK-EAWAG-EC061603, MSBNK-EAWAG-EC061604, MSBNK-EAWAG-EC061605, MSBNK-EAWAG-EC061606, MSBNK-EAWAG-EC061607, MSBNK-EAWAG-EC061608, MSBNK-EAWAG-EC061609, MSBNK-EAWAG-EC061651, MSBNK-EAWAG-EC061652, MSBNK-EAWAG-EC061653, MSBNK-EAWAG-EC061654, MSBNK-EAWAG-EC061655, MSBNK-EAWAG-EC061656, MSBNK-EAWAG-EC061657, MSBNK-EAWAG-EC061658, MSBNK-EAWAG-EC061659, MSB…
642	Cyanopeptolin B	C46H72N8O12	0	18	9	4	0	31	1	industrial source (CyanoBiorech, now SIMRIS)	crude extract		CCCCCC(=O)N[C@@H](CC(=O)O)C(=O)N[C@H]1[C@H](OC(=O)[C@@H](NC(=O)[C@@H](N(C(=O)[C@@H](N2[C@@H](CC[C@@H](C2=O)NC(=O)[C@@H](NC1=O)CCCCN)O)CC(C)C)C)CC3=CC=CC=C3)C(C)C)C	KSVGOBQTQGOLQM-PLGRJYAQSA-N	MSBNK-EAWAG-ED0642, MSBNK-MLU-ED0642, MSBNK-EAWAG-EC0642	MSBNK-EAWAG-EC0642.., MSBNK-MLU-ED0642.., MSBNK-EAWAG-ED0642..	MSBNK-EAWAG-EC064201, MSBNK-EAWAG-EC064202, MSBNK-EAWAG-EC064203, MSBNK-EAWAG-EC064204, MSBNK-EAWAG-EC064205, MSBNK-EAWAG-EC064206, MSBNK-EAWAG-EC064207, MSBNK-EAWAG-EC064208, MSBNK-EAWAG-EC064209, MSBNK-EAWAG-ED064201, MSBNK-EAWAG-ED064202, MSBNK-EAWAG-ED064203, MSBNK-EAWAG-ED064204, MSBNK-EAWAG-ED064205, MSBNK-EAWAG-ED064206, MSBNK-EAWAG-ED064207, MSBNK-EAWAG-ED064208, MSBNK-EAWAG-ED064209, MSB…
653	Brunsvicamide B	C46H66N8O8	0	9	0	4	n.a	13	1	Tychonema sp.	reference material	https://doi.org/10.1021/jm060327w	CC[C@H]([C@H](C(O)=O)NC(N[C@@H]1C(N[C@H](C(N[C@H](C(N([C@H](C(N[C@H](C(NCCCC1)=O)CC2=CC=CC=C2)=O)CC3=CNC4=CC=CC=C43)C)=O)CC(C)C)=O)[C@H](CC)C)=O)=O)C	CLAPAZQQSRVIAI-IRIVFKDGSA-N	MSBNK-MLU-ED0653	MSBNK-MLU-ED0653..	MSBNK-MLU-ED065301, MSBNK-MLU-ED065302, MSBNK-MLU-ED065303, MSBNK-MLU-ED065304, MSBNK-MLU-ED065305, MSBNK-MLU-ED065306, MSBNK-MLU-ED065307, MSBNK-MLU-ED065308, MSBNK-MLU-ED065309, MSBNK-MLU-ED065351, MSBNK-MLU-ED065352, MSBNK-MLU-ED065353, MSBNK-MLU-ED065354
702	Brunsvicamide C	C45H64N8O10	0	9	0	9	n.a	18	1	Tychonema sp.	reference material	https://doi.org/10.1021/jm060327w	CC[C@H]([C@H](C(O)=O)NC(N[C@@H]1C(N[C@H](C(N[C@H](C(N([C@@H](C(N[C@H](C(NCCCC1)=O)CC2=CC=CC=C2)=O)CC(C3=C(NC([H])=O)C=CC=C3)=O)C)=O)CC(C)C)=O)C(C)C)=O)=O)C	HQMATMGVGJKSPD-MMHNDARSSA-N	MSBNK-MLU-ED0702	MSBNK-MLU-ED0702..	MSBNK-MLU-ED070201, MSBNK-MLU-ED070202, MSBNK-MLU-ED070203, MSBNK-MLU-ED070204, MSBNK-MLU-ED070205, MSBNK-MLU-ED070206, MSBNK-MLU-ED070207, MSBNK-MLU-ED070208, MSBNK-MLU-ED070209, MSBNK-MLU-ED070251, MSBNK-MLU-ED070252, MSBNK-MLU-ED070253, MSBNK-MLU-ED070254, MSBNK-MLU-ED070255, MSBNK-MLU-ED070256, MSBNK-MLU-ED070257, MSBNK-MLU-ED070258, MSBNK-MLU-ED070259
861	Nodularin-R	C41H60N8O10	0	9	9	9	9	36	1	commercial, Alexis Biochemicals	reference material	https://doi.org/10.4224/crm.2013.nodr.20070214	C/C=C\1/C(=O)N[C@H]([C@@H](C(=O)N[C@H](C(=O)N[C@H]([C@@H](C(=O)N[C@H](CCC(=O)N1C)C(=O)O)C)/C=C/C(=C/[C@H](C)[C@H](CC2=CC=CC=C2)OC)/C)CCCN=C(N)N)C)C(=O)O	IXBQSRWSVIBXNC-HSKGSTCASA-N	MSBNK-EAWAG-EC0861, MSBNK-EAWAG-ED0861	MSBNK-EAWAG-EC0861.., MSBNK-EAWAG-ED0861..	MSBNK-EAWAG-EC086101, MSBNK-EAWAG-EC086102, MSBNK-EAWAG-EC086103, MSBNK-EAWAG-EC086104, MSBNK-EAWAG-EC086105, MSBNK-EAWAG-EC086106, MSBNK-EAWAG-EC086107, MSBNK-EAWAG-EC086108, MSBNK-EAWAG-EC086109, MSBNK-EAWAG-EC086151, MSBNK-EAWAG-EC086152, MSBNK-EAWAG-EC086153, MSBNK-EAWAG-EC086154, MSBNK-EAWAG-EC086155, MSBNK-EAWAG-EC086156, MSBNK-EAWAG-EC086157, MSBNK-EAWAG-EC086158, MSBNK-EAWAG-EC086159, MSB…
867	Anabaenopeptin B	C41H60N10O9	9	9	0	9	0	27	1	commercial, CyanoBioTech now Simris	Bioreagent	https://doi.org/10.1021/acs.est.4c02242	C[C@H]1C(N[C@@H](CC2=CC=CC=C2)C(NCCCC[C@@H](NC(N[C@@H](C(O)=O)CCC/N=C(N)\N)=O)C(N[C@@H](C(C)C)C(N[C@@H](CCC3=CC=C(O)C=C3)C(N1C)=O)=O)=O)=O)=O	ZDOVFDLIJJGVQM-RRKFYBCGSA-N	MSBNK-EAWAG-ED0867	MSBNK-EAWAG-ED0867..	MSBNK-EAWAG-ED086701, MSBNK-EAWAG-ED086702, MSBNK-EAWAG-ED086703, MSBNK-EAWAG-ED086704, MSBNK-EAWAG-ED086705, MSBNK-EAWAG-ED086706, MSBNK-EAWAG-ED086707, MSBNK-EAWAG-ED086708, MSBNK-EAWAG-ED086709, MSBNK-EAWAG-ED086751, MSBNK-EAWAG-ED086752, MSBNK-EAWAG-ED086753, MSBNK-EAWAG-ED086754, MSBNK-EAWAG-ED086755, MSBNK-EAWAG-ED086756, MSBNK-EAWAG-ED086757, MSBNK-EAWAG-ED086758, MSBNK-EAWAG-ED086759, MSB…
923	Nostocyclopeptide A2	C40H54N8O9	0	9	9	9	4	31	1	Nostoc sp. ATCC53789	crude extract	https://doi.org/10.1021/np000316k	CC[C@@H]([C@H]1C(N[C@@H](CO)C(N2C[C@@H](C)C[C@H]2C(N[C@@H](CC3=CC=CC=C3)/C=N\[C@@H](CC4=CC=C(O)C=C4)C(NCC(N[C@H](CCC(N)=O)C(N1)=O)=O)=O)=O)=O)=O)C	OYHPNVXZUBWKJE-NDJHOONXSA-N	MSBNK-EAWAG-EC0923, MSBNK-EAWAG-ED0923	MSBNK-EAWAG-ED0923.., MSBNK-EAWAG-EC0923..	MSBNK-EAWAG-EC092301, MSBNK-EAWAG-EC092302, MSBNK-EAWAG-EC092303, MSBNK-EAWAG-EC092304, MSBNK-EAWAG-EC092305, MSBNK-EAWAG-EC092306, MSBNK-EAWAG-EC092307, MSBNK-EAWAG-EC092308, MSBNK-EAWAG-EC092309, MSBNK-EAWAG-EC092351, MSBNK-EAWAG-EC092352, MSBNK-EAWAG-EC092353, MSBNK-EAWAG-EC092354, MSBNK-EAWAG-ED092301, MSBNK-EAWAG-ED092302, MSBNK-EAWAG-ED092303, MSBNK-EAWAG-ED092304, MSBNK-EAWAG-ED092305, MSB…
924	Kasumigamide	C40H50N8O9	0	8	0	6	n.a	14	1	industrial source (CyanoBiorech, now SIMRIS)	crude extract		C1=CC=C(C=C1)C[C@H](C(=O)NCCC(=O)N[C@H](CC2=CNC3=CC=CC=C32)[C@H](CC(=O)N[C@H](CCCN=C(N)N)C(=O)N[C@H]([C@@H](C4=CC=CC=C4)O)C(=O)O)O)O	WUXSZVRSSSITPJ-XDWCYEPESA-N	MSBNK-MLU-ED0924	MSBNK-MLU-ED0924..	MSBNK-MLU-ED092401, MSBNK-MLU-ED092402, MSBNK-MLU-ED092403, MSBNK-MLU-ED092404, MSBNK-MLU-ED092405, MSBNK-MLU-ED092406, MSBNK-MLU-ED092407, MSBNK-MLU-ED092408, MSBNK-MLU-ED092451, MSBNK-MLU-ED092452, MSBNK-MLU-ED092453, MSBNK-MLU-ED092454, MSBNK-MLU-ED092455, MSBNK-MLU-ED092456
963	Carbamidocyclophane E	C38H58N2O8	0	0	0	6	n.a	6	1	Nostoc sp.	reference material	https://doi.org/10.1021/np060324m	CCCCC1CCCC[C@@H]([C@H](C2=CC(=C(C(CCCC[C@@H]([C@H](C3=CC(=C1C(=C3)O)O)OC(=O)N)C)CCCC)C(=C2)O)O)OC(=O)N)C	MMNoSSIKVRRNRZ-MJVHAFATSA-N	MSBNK-MLU-ED0963	MSBNK-MLU-ED0963..	MSBNK-MLU-ED096351, MSBNK-MLU-ED096352, MSBNK-MLU-ED096353, MSBNK-MLU-ED096354, MSBNK-MLU-ED096355, MSBNK-MLU-ED096356
969	Carbamidocyclophane D	C38H57ClN2O8	0	0	0	5	n.a	5	1	Nostoc sp.	reference material	https://doi.org/10.1021/np060324m	CCCCC1CCCC[C@@H]([C@H](C2=CC(=C(C(CCCC[C@@H]([C@H](C3=CC(=C1C(=C3)O)O)OC(=O)N)C)CCCCCl)C(=C2)O)O)OC(=O)N)C	YSZWKXRRCFZDNI-MJVHAFATSA-N	MSBNK-MLU-ED0969	MSBNK-MLU-ED0969..	MSBNK-MLU-ED096951, MSBNK-MLU-ED096952, MSBNK-MLU-ED096953, MSBNK-MLU-ED096954, MSBNK-MLU-ED096955
972	Carbamidocyclophane C	C38H56Cl2N2O8	0	0	0	4	n.a	4	1	Nostoc sp.	Bioreagent	https://doi.org/10.1021/np060324m	CCCCC1CCCC[C@@H]([C@H](C2=CC(=C(C(CCCC[C@@H]([C@H](C3=CC(=C1C(=C3)O)O)OC(=O)N)C)CCCC(Cl)Cl)C(=C2)O)O)OC(=O)N)C	GTNWJJTZQLWLEN-BSSQUUOISA-N	MSBNK-MLU-ED0972	MSBNK-MLU-ED0972..	MSBNK-MLU-ED097251, MSBNK-MLU-ED097252, MSBNK-MLU-ED097253, MSBNK-MLU-ED097254
978	Carbamidocyclophane B	C38H55Cl3N2O8	0	0	0	4	n.a	4	1	Nostoc sp.	Bioreagent	https://doi.org/10.1021/np060324m	C[C@H]1CCCCC(C2=C(C=C(C=C2O)[C@@H]([C@H](CCCCC(C3=C(C=C([C@@H]1OC(=O)N)C=C3O)O)CCCC(Cl)Cl)C)OC(=O)N)O)CCCCCl	PXEFELGJKKNAPC-BSSQUUOISA-N	MSBNK-MLU-ED0978	MSBNK-MLU-ED0978..	MSBNK-MLU-ED097851, MSBNK-MLU-ED097852, MSBNK-MLU-ED097853, MSBNK-MLU-ED097854
983	Carbamidocyclophane A	C38H54Cl4N2O8	0	0	0	4	n.a	4	1	Nostoc sp.	Bioreagent	https://doi.org/10.1021/np060324m	C[C@H]1CCCCC(C2=C(C=C(C=C2O)[C@@H]([C@H](CCCCC(C3=C(C=C([C@@H]1OC(=O)N)C=C3O)O)CCCC(Cl)Cl)C)OC(=O)N)O)CCCC(Cl)Cl	KQQDTKLGLAIGOF-TXPPAELQSA-N	MSBNK-MLU-ED0983	MSBNK-MLU-ED0983..	MSBNK-MLU-ED098351, MSBNK-MLU-ED098352, MSBNK-MLU-ED098353, MSBNK-MLU-ED098354
1213	Gallinamide A	C31H52N4O7	0	9	0	0	n.a	9	1	Schizothrix sp.	crude extract	https://doi.org/10.1021/np8003529	CC[C@H](C)[C@@H](C(=O)O[C@@H](CC(C)C)C(=O)N[C@@H](CC(C)C)C(=O)N[C@@H](C)/C=C/C(=O)N1[C@H](C(=CC1=O)OC)C)N(C)C	ASRBKZHDORPEHO-KYJIWOQOSA-N	MSBNK-MLU-ED1213	MSBNK-MLU-ED1213..	MSBNK-MLU-ED121301, MSBNK-MLU-ED121302, MSBNK-MLU-ED121303, MSBNK-MLU-ED121304, MSBNK-MLU-ED121305, MSBNK-MLU-ED121306, MSBNK-MLU-ED121307, MSBNK-MLU-ED121308, MSBNK-MLU-ED121309
1240	Aeruginosin NOL3	C30H48N6O6	0	9	9	3	4	25	1	Nodularia spumigena KAC71	crude extract	https://doi.org/10.1371/journal.pone.0073618	CCCCCC(N[C@H](C(N([C@H](C(NC(CO)CCCNC(N)=N)=O)C1)[C@@H]2[C@H]1CCC(O)C2)=O)CC3=CC=C(O)C=C3)=O	KVEGLZCDCVSBQX-ZHYXHTNASA-N	MSBNK-EAWAG-EC1240, MSBNK-EAWAG-ED1240	MSBNK-EAWAG-ED1240.., MSBNK-EAWAG-EC1240..	MSBNK-EAWAG-EC124001, MSBNK-EAWAG-EC124002, MSBNK-EAWAG-EC124003, MSBNK-EAWAG-EC124004, MSBNK-EAWAG-EC124005, MSBNK-EAWAG-EC124006, MSBNK-EAWAG-EC124007, MSBNK-EAWAG-EC124008, MSBNK-EAWAG-EC124009, MSBNK-EAWAG-EC124051, MSBNK-EAWAG-EC124052, MSBNK-EAWAG-EC124053, MSBNK-EAWAG-EC124054, MSBNK-EAWAG-ED124001, MSBNK-EAWAG-ED124002, MSBNK-EAWAG-ED124003, MSBNK-EAWAG-ED124004, MSBNK-EAWAG-ED124005, MSB…
1339	Acutiphycin	C27H44O7	0	0	0	8	n.a	8	1	Limnothrix sp.	reference material		CCCCC[C@@H](OC(C[C@@](O1)(O)C[C@@H](O)CC1/C(C)=C/[C@@H]2C)=O)C/C=C(C)/[C@@H](O)C(C)(C)C2=O	GEJXYOJDTGLZJE-DDALQIJOSA-N	MSBNK-MLU-ED1339	MSBNK-MLU-ED1339..	MSBNK-MLU-ED133951, MSBNK-MLU-ED133952, MSBNK-MLU-ED133953, MSBNK-MLU-ED133954, MSBNK-MLU-ED133955, MSBNK-MLU-ED133956, MSBNK-MLU-ED133957, MSBNK-MLU-ED133958
1466	Aerucyclamide A	C24H34N6O4S2	0	7	0	0	n.a	7	1	industrial source (CyanoBiorech, now SIMRIS)	crude extract		CC[C@H](C)[C@H]1C2=N[C@@H]([C@H](O2)C)C(=O)NCC3=NC(=CS3)C(=O)N[C@@H](C4=N[C@H](CS4)C(=O)N1)[C@@H](C)CC	VJFRQMMMXJJUSM-VZGZUROSSA-N	MSBNK-MLU-ED1466	MSBNK-MLU-ED1466..	MSBNK-MLU-ED146601, MSBNK-MLU-ED146602, MSBNK-MLU-ED146603, MSBNK-MLU-ED146604, MSBNK-MLU-ED146605, MSBNK-MLU-ED146606, MSBNK-MLU-ED146607
1472	Aerucyclamide B	C24H32N6O4S2	0	9	0	0	n.a	9	1	industrial source (CyanoBiorech, now SIMRIS)	crude extract		CC[C@H](C)[C@H]1C2=N[C@@H]([C@H](O2)C)C(=O)NCC3=NC(=CS3)C(=O)N[C@@H](C4=NC(=CS4)C(=O)N1)[C@@H](C)CC	JFWABYMXSVHLEW-ZUDVWZRRSA-N	MSBNK-MLU-ED1472	MSBNK-MLU-ED1472..	MSBNK-MLU-ED147201, MSBNK-MLU-ED147202, MSBNK-MLU-ED147203, MSBNK-MLU-ED147204, MSBNK-MLU-ED147205, MSBNK-MLU-ED147206, MSBNK-MLU-ED147207, MSBNK-MLU-ED147208, MSBNK-MLU-ED147209
1802	MC-RR	C49H75N13O12	0	9	0	9	0	18	1	commercial, Alexis Biochemicals	reference material	https://doi.org/10.4224/crm.2013.mcrr.20070207	O=C(N(C)C(C(N[C@H](C)C1=O)=O)=C)CC[C@H](C(O)=O)NC([C@@H](C)[C@H](/C=C/C(C)=C/[C@H](C)[C@@H](OC)CC2=CC=CC=C2)NC([C@H](CCCNC(N)=N)NC([C@@H](C)[C@H](C(O)=O)NC([C@@H](N1)CCCNC(N)=N)=O)=O)=O)=O	JIGDOBKZMULDHS-UUHBQKJESA-N	MSBNK-EAWAG-ED1802	MSBNK-EAWAG-ED1802..	MSBNK-EAWAG-ED180201, MSBNK-EAWAG-ED180202, MSBNK-EAWAG-ED180203, MSBNK-EAWAG-ED180204, MSBNK-EAWAG-ED180205, MSBNK-EAWAG-ED180206, MSBNK-EAWAG-ED180207, MSBNK-EAWAG-ED180208, MSBNK-EAWAG-ED180209, MSBNK-EAWAG-ED180251, MSBNK-EAWAG-ED180252, MSBNK-EAWAG-ED180253, MSBNK-EAWAG-ED180254, MSBNK-EAWAG-ED180255, MSBNK-EAWAG-ED180256, MSBNK-EAWAG-ED180257, MSBNK-EAWAG-ED180258, MSBNK-EAWAG-ED180259
1823	MC-LR	C49H74N10O12	9	9	9	9	9	45	1	commercial, Alexis Biochemicals	reference material	https://doi.org/10.4224/crm.2013.mclr.20070131	C[C@@H](\C=C(/C)\C=C\[C@@H]1NC(=O)[C@H](CCCNC(=N)N)NC(=O)[C@@H](C)[C@@H](NC(=O)[C@H](CC(C)C)NC(=O)[C@@H](C)NC(=O)C(=C)N(C)C(=O)CC[C@@H](NC(=O)[C@H]1C)C(=O)O)C(=O)O)[C@H](Cc1ccccc1)OC	ZYZCGGRZINLQBL-GWRQVWKTSA-N	MSBNK-EAWAG-ED1823, MSBNK-EAWAG-EC1823	MSBNK-EAWAG-ED1823.., MSBNK-EAWAG-EC1823..	MSBNK-EAWAG-EC182301, MSBNK-EAWAG-EC182302, MSBNK-EAWAG-EC182303, MSBNK-EAWAG-EC182304, MSBNK-EAWAG-EC182305, MSBNK-EAWAG-EC182306, MSBNK-EAWAG-EC182307, MSBNK-EAWAG-EC182308, MSBNK-EAWAG-EC182309, MSBNK-EAWAG-EC182351, MSBNK-EAWAG-EC182352, MSBNK-EAWAG-EC182353, MSBNK-EAWAG-EC182354, MSBNK-EAWAG-EC182355, MSBNK-EAWAG-EC182356, MSBNK-EAWAG-EC182357, MSBNK-EAWAG-EC182358, MSBNK-EAWAG-EC182359, MSB…
1844	MC-YR	C52H72N10O13	0	6	0	0	0	6	1	commercial	reference material		O=C(N(C)C(C(N[C@@H](C1=O)C)=O)=C)CC[C@H](C(O)=O)NC([C@@H](C)[C@H](/C=C/C(C)=C/[C@H](C)[C@@H](OC)CC2=CC=CC=C2)NC([C@H](CCCNC(N)=N)NC([C@@H](C)[C@H](C(O)=O)NC([C@@H](N1)CC3=CC=C(O)C=C3)=O)=O)=O)=O	OWHASZQTEFAUJC-GJRPNUFSSA-N	MSBNK-EAWAG-ED1844	MSBNK-EAWAG-ED1844..	MSBNK-EAWAG-ED184401, MSBNK-EAWAG-ED184402, MSBNK-EAWAG-ED184403, MSBNK-EAWAG-ED184404, MSBNK-EAWAG-ED184405, MSBNK-EAWAG-ED184406
1861	[Dha7]MC-LR	C48H72N10O12	0	9	0	9	0	18	1	commercial, Alexis Biochemicals	reference material		C[C@@H](\C=C(/C)\C=C\[C@@H]1NC(=O)[C@H](CCC\N=C(/N)N)NC(=O)[C@@H](C)[C@@H](NC(=O)[C@H](CC(C)C)NC(=O)[C@@H](C)NC(=O)C(=C)NC(=O)CC[C@@H](NC(=O)[C@H]1C)C(=O)O)C(=O)O)[C@H](Cc1ccccc1)OC	WLWITBHAANNFHV-NDUWXMRTSA-N	MSBNK-EAWAG-ED1861	MSBNK-EAWAG-ED1861..	MSBNK-EAWAG-ED186101, MSBNK-EAWAG-ED186102, MSBNK-EAWAG-ED186103, MSBNK-EAWAG-ED186104, MSBNK-EAWAG-ED186105, MSBNK-EAWAG-ED186106, MSBNK-EAWAG-ED186107, MSBNK-EAWAG-ED186108, MSBNK-EAWAG-ED186109, MSBNK-EAWAG-ED186151, MSBNK-EAWAG-ED186152, MSBNK-EAWAG-ED186153, MSBNK-EAWAG-ED186154, MSBNK-EAWAG-ED186155, MSBNK-EAWAG-ED186156, MSBNK-EAWAG-ED186157, MSBNK-EAWAG-ED186158, MSBNK-EAWAG-ED186159
1879	MC-HilR	C50H76N10O12	0	9	0	0	0	9	1	commercial	reference material		C[C@@H](\C=C(/C)\C=C\[C@@H]1NC(=O)[C@H](CCCNC(=N)N)NC(=O)[C@@H](C)[C@@H](NC(=O)[C@H](C[C@@H](C)CC)NC(=O)[C@@H](C)NC(=O)C(=C)N(C)C(=O)CC[C@@H](NC(=O)[C@H]1C)C(=O)O)C(=O)O)[C@H](Cc1ccccc1)OC	PJPFCNPJHGMQBK-GHDNJWGDSA-N	MSBNK-EAWAG-ED1879	MSBNK-EAWAG-ED1879..	MSBNK-EAWAG-ED187901, MSBNK-EAWAG-ED187902, MSBNK-EAWAG-ED187903, MSBNK-EAWAG-ED187904, MSBNK-EAWAG-ED187905, MSBNK-EAWAG-ED187906, MSBNK-EAWAG-ED187907, MSBNK-EAWAG-ED187908, MSBNK-EAWAG-ED187909
1894	MC-LA	C46H67N7O12	0	9	9	9	9	36	1	commercial, Alexis Biochemicals	reference material		C[C@@H](\C=C(/C)\C=C\[C@@H]1NC(=O)[C@H](C)NC(=O)[C@@H](C)[C@@H](NC(=O)[C@H](CC(C)C)NC(=O)[C@@H](C)NC(=O)C(=C)N(C)C(=O)CC[C@@H](NC(=O)[C@H]1C)C(=O)O)C(=O)O)[C@H](Cc1ccccc1)OC	DIAQQISRBBDJIM-DRSCAGMXSA-N	MSBNK-EAWAG-EC1894, MSBNK-EAWAG-ED1894	MSBNK-EAWAG-EC1894.., MSBNK-EAWAG-ED1894..	MSBNK-EAWAG-EC189401, MSBNK-EAWAG-EC189402, MSBNK-EAWAG-EC189403, MSBNK-EAWAG-EC189404, MSBNK-EAWAG-EC189405, MSBNK-EAWAG-EC189406, MSBNK-EAWAG-EC189407, MSBNK-EAWAG-EC189408, MSBNK-EAWAG-EC189409, MSBNK-EAWAG-EC189451, MSBNK-EAWAG-EC189452, MSBNK-EAWAG-EC189453, MSBNK-EAWAG-EC189454, MSBNK-EAWAG-EC189455, MSBNK-EAWAG-EC189456, MSBNK-EAWAG-EC189457, MSBNK-EAWAG-EC189458, MSBNK-EAWAG-EC189459, MSB…
1916	MC-LY	C52H71N7O13	0	9	9	8	8	34	1	Microcystis panniformis, strain MIRS-04	crude extract	https://doi.org/10.1016/j.aquatox.2023.106689	C[C@@H](\C=C(/C)\C=C\[C@@H]1NC(=O)[C@H](Cc2ccc(O)cc2)NC(=O)[C@@H](C)[C@@H](NC(=O)[C@H](CC(C)C)NC(=O)[C@@H](C)NC(=O)C(=C)N(C)C(=O)CC[C@@H](NC(=O)[C@H]1C)C(=O)O)C(=O)O)[C@H](Cc1ccccc1)OC	SIGQAYSWORHPPH-WSTSHCHISA-N	MSBNK-EAWAG-EC1916, MSBNK-EAWAG-ED1916	MSBNK-EAWAG-ED1916.., MSBNK-EAWAG-EC1916..	MSBNK-EAWAG-EC191601, MSBNK-EAWAG-EC191602, MSBNK-EAWAG-EC191603, MSBNK-EAWAG-EC191604, MSBNK-EAWAG-EC191605, MSBNK-EAWAG-EC191606, MSBNK-EAWAG-EC191607, MSBNK-EAWAG-EC191608, MSBNK-EAWAG-EC191609, MSBNK-EAWAG-EC191651, MSBNK-EAWAG-EC191652, MSBNK-EAWAG-EC191653, MSBNK-EAWAG-EC191654, MSBNK-EAWAG-EC191655, MSBNK-EAWAG-EC191656, MSBNK-EAWAG-EC191657, MSBNK-EAWAG-EC191658, MSBNK-EAWAG-ED191601, MSB…
1953	[D-Asp3]MC-LR	C48H72N10O12	9	9	0	9	0	27	1	commercial	reference material		C[C@@H](\C=C(/C)\C=C\[C@@H]1NC(=O)[C@H](CCCNC(=N)N)NC(=O)C[C@@H](NC(=O)[C@H](CC(C)C)NC(=O)[C@@H](C)NC(=O)C(=C)N(C)C(=O)CC[C@@H](NC(=O)[C@H]1C)C(=O)O)C(=O)O)[C@H](Cc1ccccc1)OC	VYEBKSHVYPDMQQ-MREVJOSWSA-N	MSBNK-EAWAG-ED1953	MSBNK-EAWAG-ED1953..	MSBNK-EAWAG-ED195301, MSBNK-EAWAG-ED195302, MSBNK-EAWAG-ED195303, MSBNK-EAWAG-ED195304, MSBNK-EAWAG-ED195305, MSBNK-EAWAG-ED195306, MSBNK-EAWAG-ED195307, MSBNK-EAWAG-ED195308, MSBNK-EAWAG-ED195309, MSBNK-EAWAG-ED195351, MSBNK-EAWAG-ED195352, MSBNK-EAWAG-ED195353, MSBNK-EAWAG-ED195354, MSBNK-EAWAG-ED195355, MSBNK-EAWAG-ED195356, MSBNK-EAWAG-ED195357, MSBNK-EAWAG-ED195358, MSBNK-EAWAG-ED195359, MSB…
1962	[D-Asp3,(E)-Dhb7]MC-RR	C48H73N13O12	0	0	0	5	n.a	5	1	commercial, CyanoBioTech now Simris	reference material		C[C@@H](\C=C(/C)\C=C\[C@@H]1NC(=O)[C@H](CCCNC(=N)N)NC(=O)C[C@@H](NC(=O)[C@H](CCCNC(=N)N)NC(=O)[C@@H](C)NC(=O)C(=C\C)/NC(=O)CC[C@@H](NC(=O)[C@H]1C)C(=O)O)C(=O)O)[C@H](Cc1ccccc1)OC	JIVQGWHGELHXHV-UTGMKIGISA-N	MSBNK-EAWAG-ED1962	MSBNK-EAWAG-ED1962..	MSBNK-EAWAG-ED196251, MSBNK-EAWAG-ED196252, MSBNK-EAWAG-ED196253, MSBNK-EAWAG-ED196254, MSBNK-EAWAG-ED196255
1972	[D-Leu1]MC-LY	C55H77N7O13	0	9	0	9	0	18	1	commercial	reference material	https://doi.org/10.3390/toxins12020077	O=C(N(C)C(C(N[C@@H](C1=O)CC(C)C)=O)=C)CC[C@H](C(O)=O)NC([C@@H](C)[C@H](/C=C/C(C)=C/[C@H](C)[C@@H](OC)CC2=CC=CC=C2)NC([C@H](CC3=CC=C(O)C=C3)NC([C@@H](C)[C@H](C(O)=O)NC([C@@H](N1)CC(C)C)=O)=O)=O)=O	ANDKUSLFYHFLNO-WVYYMHGOSA-N	MSBNK-EAWAG-ED1972	MSBNK-EAWAG-ED1972..	MSBNK-EAWAG-ED197201, MSBNK-EAWAG-ED197202, MSBNK-EAWAG-ED197203, MSBNK-EAWAG-ED197204, MSBNK-EAWAG-ED197205, MSBNK-EAWAG-ED197206, MSBNK-EAWAG-ED197207, MSBNK-EAWAG-ED197208, MSBNK-EAWAG-ED197209, MSBNK-EAWAG-ED197251, MSBNK-EAWAG-ED197252, MSBNK-EAWAG-ED197253, MSBNK-EAWAG-ED197254, MSBNK-EAWAG-ED197255, MSBNK-EAWAG-ED197256, MSBNK-EAWAG-ED197257, MSBNK-EAWAG-ED197258, MSBNK-EAWAG-ED197259
2066	MC-RY	C52H72N10O13	0	9	0	7	0	16	1	commercial	reference material		O=C(N(C)C(C(N[C@@H](C1=O)C)=O)=C)CC[C@H](C(O)=O)NC([C@@H](C)[C@H](/C=C/C(C)=C/[C@H](C)[C@@H](OC)CC2=CC=CC=C2)NC([C@H](CC3=CC=C(O)C=C3)NC([C@@H](C)[C@H](C(O)=O)NC([C@@H](N1)CCCNC(N)=N)=O)=O)=O)=O	YCVNLMLOLNNEKI-GJRPNUFSSA-N	MSBNK-EAWAG-ED2066	MSBNK-EAWAG-ED2066..	MSBNK-EAWAG-ED206601, MSBNK-EAWAG-ED206602, MSBNK-EAWAG-ED206603, MSBNK-EAWAG-ED206604, MSBNK-EAWAG-ED206605, MSBNK-EAWAG-ED206606, MSBNK-EAWAG-ED206607, MSBNK-EAWAG-ED206608, MSBNK-EAWAG-ED206609, MSBNK-EAWAG-ED206651, MSBNK-EAWAG-ED206652, MSBNK-EAWAG-ED206653, MSBNK-EAWAG-ED206654, MSBNK-EAWAG-ED206655, MSBNK-EAWAG-ED206656, MSBNK-EAWAG-ED206657
2273	Rivulariapeptolide 1185	C61H87N9O15	0	9	0	9	n.a	18	1	Rivularia sp. PCC 7116	crude extract	https://doi.org/10.1038/s41467-022-32016-6	CCCC(=O)N1CCC[C@H]1C(=O)N[C@@H]([C@@H](C)OC(=O)[C@@H]2CCCN2C(=O)CCC)C(=O)N[C@H]3[C@H](OC(=O)[C@@H](NC(=O)[C@@H](N(C(=O)[C@@H](N4[C@@H](CC[C@@H](C4=O)NC(=O)C(NC3=O)CC(C)C)O)CC5=CC=CC=C5)C)CC6=CC=C(C=C6)O)C(C)C)C	MLONDHJIZVGDPO-FGPZQASWSA-N	MSBNK-MLU-ED2273	MSBNK-MLU-ED2273..	MSBNK-MLU-ED227301, MSBNK-MLU-ED227302, MSBNK-MLU-ED227303, MSBNK-MLU-ED227304, MSBNK-MLU-ED227305, MSBNK-MLU-ED227306, MSBNK-MLU-ED227307, MSBNK-MLU-ED227308, MSBNK-MLU-ED227309, MSBNK-MLU-ED227351, MSBNK-MLU-ED227352, MSBNK-MLU-ED227353, MSBNK-MLU-ED227354, MSBNK-MLU-ED227355, MSBNK-MLU-ED227356, MSBNK-MLU-ED227357, MSBNK-MLU-ED227358, MSBNK-MLU-ED227359
2275	Rivulariapeptolide 1121	C56H83N9O15	0	9	0	9	n.a	18	1	Rivularia sp. PCC 7117	crude extract	https://doi.org/10.1038/s41467-022-32016-6	CC(C)[C@H](NC([C@H](CC1=CC=C(O)C=C1)N(C)C([C@H](CC(C)C)N2[C@H](O)CC[C@H](NC(/C(NC3=O)=C\C)=O)C2=O)=O)=O)C(O[C@H](C)[C@@H]3NC([C@H]([C@@H](OC(C4N(C(CCC)=O)CCC4)=O)C)NC(C5CCCN5C(CCC)=O)=O)=O)=O	NSLGLRCZEMNFTE-BSTXMPBESA-N	MSBNK-MLU-ED2275	MSBNK-MLU-ED2275..	MSBNK-MLU-ED227501, MSBNK-MLU-ED227502, MSBNK-MLU-ED227503, MSBNK-MLU-ED227504, MSBNK-MLU-ED227505, MSBNK-MLU-ED227506, MSBNK-MLU-ED227507, MSBNK-MLU-ED227508, MSBNK-MLU-ED227509, MSBNK-MLU-ED227551, MSBNK-MLU-ED227552, MSBNK-MLU-ED227553, MSBNK-MLU-ED227554, MSBNK-MLU-ED227555, MSBNK-MLU-ED227556, MSBNK-MLU-ED227557, MSBNK-MLU-ED227558, MSBNK-MLU-ED227559
2276	Rivulariapeptolide 988	C50H68N8O13	0	9	0	3	n.a	12	1	Rivularia sp. PCC 7118	reference material	https://doi.org/10.1038/s41467-022-32016-6	CCCC(=O)N1CCCC1C(=O)N[C@@H]([C@H](C)O)C(=O)N[C@H]2[C@H](OC(=O)[C@@H](NC(=O)[C@@H](N(C(=O)[C@@H](N3[C@@H](CC[C@@H](C3=O)NC(=O)/C(=C\C)/NC2=O)O)CC4=CC=CC=C4)C)CC5=CC=C(C=C5)O)C(C)C)C	VOJZQYLSWQMIAF-SWYMOLAOSA-N	MSBNK-MLU-ED2276	MSBNK-MLU-ED2276..	MSBNK-MLU-ED227601, MSBNK-MLU-ED227602, MSBNK-MLU-ED227603, MSBNK-MLU-ED227604, MSBNK-MLU-ED227605, MSBNK-MLU-ED227606, MSBNK-MLU-ED227607, MSBNK-MLU-ED227608, MSBNK-MLU-ED227609, MSBNK-MLU-ED227651, MSBNK-MLU-ED227652, MSBNK-MLU-ED227653
2277	Molassamide B	C48H65BrN8O13	0	7	0	6	n.a	13	1	Rivularia sp. PCC 7119	crude extract	https://doi.org/10.1038/s41467-022-32016-6	CCCC(=O)NC(C)C(=O)NC(C(C)O)C(=O)NC1C(OC(=O)C(NC(=O)C(N(C(=O)C(N2C(CCC(C2=O)NC(=O)/C(=C\C)/NC1=O)O)CC3=CC=CC=C3)C)CC4=CC(=C(C=C4)O)Br)C(C)C)C	RHDUBBRUOVMSBW-VNTWQREPSA-N	MSBNK-MLU-ED2277	MSBNK-MLU-ED2277..	MSBNK-MLU-ED227701, MSBNK-MLU-ED227702, MSBNK-MLU-ED227703, MSBNK-MLU-ED227704, MSBNK-MLU-ED227705, MSBNK-MLU-ED227706, MSBNK-MLU-ED227707, MSBNK-MLU-ED227751, MSBNK-MLU-ED227752, MSBNK-MLU-ED227753, MSBNK-MLU-ED227754, MSBNK-MLU-ED227755, MSBNK-MLU-ED227756
2340	Insulapeptolide D	C48H75N9O12	0	9	0	5	n.a	14	1	Nostoc insulare	reference material	https://doi.org/10.1002/cbic.200800415	C[C@@H]1CN(C([C@@H](NC(C)=O)CCCNC(N)=O)=O)[C@H](C(N[C@@H](CC(C)C)C(N[C@@H]2C([N@@]([C@@H]([C@H](CC)C)C(N(C)[C@H]3CC4=CC=C(OC)C=C4)=O)[C@H](O)CC2)=O)=O)=O)[C@@H]1OC([C@H]([C@H](C)CC)NC3=O)=O	CHDGJSXGBVKFIF-LMGIIRSZSA-N	MSBNK-MLU-ED2340	MSBNK-MLU-ED2340..	MSBNK-MLU-ED234001, MSBNK-MLU-ED234002, MSBNK-MLU-ED234003, MSBNK-MLU-ED234004, MSBNK-MLU-ED234005, MSBNK-MLU-ED234006, MSBNK-MLU-ED234007, MSBNK-MLU-ED234008, MSBNK-MLU-ED234009, MSBNK-MLU-ED234051, MSBNK-MLU-ED234052, MSBNK-MLU-ED234053, MSBNK-MLU-ED234054, MSBNK-MLU-ED234055
2341	Insulapeptolide E	C51H72N8O14	0	9	0	9	n.a	18	1	Nostoc insulare	reference material	https://doi.org/10.1002/cbic.200800416	CCCC(N1[C@H](C(N[C@H](C(N[C@@H]([C@H](OC([C@H]([C@H](C)CC)N2)=O)C)C(N[C@@H](CCC3=CC=CC=C3)C(N[C@@H]4C([N@@]([C@H](C(N(C)[C@H](C2=O)CC5=CC=C(O)C=C5)=O)[C@@H](C)O)[C@H](O)CC4)=O)=O)=O)=O)CO)=O)CCC1)=O	NCTMHAKMWCIMCA-KPQXWPPMSA-N	MSBNK-MLU-ED2341	MSBNK-MLU-ED2341..	MSBNK-MLU-ED234101, MSBNK-MLU-ED234102, MSBNK-MLU-ED234103, MSBNK-MLU-ED234104, MSBNK-MLU-ED234105, MSBNK-MLU-ED234106, MSBNK-MLU-ED234107, MSBNK-MLU-ED234108, MSBNK-MLU-ED234109, MSBNK-MLU-ED234151, MSBNK-MLU-ED234152, MSBNK-MLU-ED234153, MSBNK-MLU-ED234154, MSBNK-MLU-ED234155, MSBNK-MLU-ED234156, MSBNK-MLU-ED234157, MSBNK-MLU-ED234158, MSBNK-MLU-ED234159
2342	Insulapeptolide F	C50H70N8O14	0	9	0	8	n.a	17	1	Nostoc insulare	Bioreagent	https://doi.org/10.1002/cbic.200800417	CCCC(N1[C@H](C(N[C@H](C(N[C@@H]([C@H](OC([C@H](C(C)C)N2)=O)C)C(N[C@@H](CCC3=CC=CC=C3)C(N[C@@H]4C([N@@]([C@H](C(N(C)[C@H](C2=O)CC5=CC=C(O)C=C5)=O)[C@@H](C)O)[C@H](O)CC4)=O)=O)=O)=O)CO)=O)CCC1)=O	YGYHKTCZYNoIBL-RAKGUDTISA-N	MSBNK-MLU-ED2342	MSBNK-MLU-ED2342..	MSBNK-MLU-ED234201, MSBNK-MLU-ED234202, MSBNK-MLU-ED234203, MSBNK-MLU-ED234204, MSBNK-MLU-ED234205, MSBNK-MLU-ED234206, MSBNK-MLU-ED234207, MSBNK-MLU-ED234208, MSBNK-MLU-ED234209, MSBNK-MLU-ED234251, MSBNK-MLU-ED234252, MSBNK-MLU-ED234253, MSBNK-MLU-ED234254, MSBNK-MLU-ED234255, MSBNK-MLU-ED234256, MSBNK-MLU-ED234257, MSBNK-MLU-ED234258
2343	Insulapeptolide G	C50H70N8O13	0	9	0	7	n.a	16	1	Nostoc insulare	Bioreagent	https://doi.org/10.1002/cbic.200800418	CCCC(N1[C@H](C(N[C@H](C(N[C@@H]([C@H](OC([C@H](C(C)C)N2)=O)C)C(N[C@@H](CCC3=CC=CC=C3)C(N[C@@H]4C([N@@]([C@H](C(N(C)[C@H](C2=O)CC5=CC=CC=C5)=O)[C@@H](C)O)[C@H](O)CC4)=O)=O)=O)=O)CO)=O)CCC1)=O	FWWSPBIYNIQGJB-MZAIBGPZSA-N	MSBNK-MLU-ED2343	MSBNK-MLU-ED2343..	MSBNK-MLU-ED234301, MSBNK-MLU-ED234302, MSBNK-MLU-ED234303, MSBNK-MLU-ED234304, MSBNK-MLU-ED234305, MSBNK-MLU-ED234306, MSBNK-MLU-ED234307, MSBNK-MLU-ED234308, MSBNK-MLU-ED234309, MSBNK-MLU-ED234351, MSBNK-MLU-ED234352, MSBNK-MLU-ED234353, MSBNK-MLU-ED234354, MSBNK-MLU-ED234355, MSBNK-MLU-ED234356, MSBNK-MLU-ED234357
2344	Insulapeptolide H	C51H72N8O13	0	9	0	7	n.a	16	1	Nostoc insulare	reference material	https://doi.org/10.1002/cbic.200800419	CCCC(N1[C@H](C(N[C@H](C(N[C@@H]([C@H](OC([C@H]([C@H](C)CC)N2)=O)C)C(N[C@@H](CCC3=CC=CC=C3)C(N[C@@H]4C([N@@]([C@H](C(N(C)[C@H](C2=O)CC5=CC=CC=C5)=O)[C@@H](C)O)[C@H](O)CC4)=O)=O)=O)=O)CO)=O)CCC1)=O	KADJXRUDRPKAEU-NBHXZYMHSA-N	MSBNK-MLU-ED2344	MSBNK-MLU-ED2344..	MSBNK-MLU-ED234401, MSBNK-MLU-ED234402, MSBNK-MLU-ED234403, MSBNK-MLU-ED234404, MSBNK-MLU-ED234405, MSBNK-MLU-ED234406, MSBNK-MLU-ED234407, MSBNK-MLU-ED234408, MSBNK-MLU-ED234409, MSBNK-MLU-ED234451, MSBNK-MLU-ED234452, MSBNK-MLU-ED234453, MSBNK-MLU-ED234454, MSBNK-MLU-ED234455, MSBNK-MLU-ED234456, MSBNK-MLU-ED234457
2364	Cylindrocyclophane B	C38H58O7	0	0	0	5	n.a	5	1	Cylindrospermum stagnale	Bioreagent	https://doi.org/10.1021/acs.jnatprod.5b00768	CCCC[C@H]1CCCC[C@@H]([C@H](C2=CC(=C([C@H](CCCC[C@@H]([C@H](C3=CC(=C1C(=C3)O)O)O)C)CCCC)C(=C2)O)O)OC(=O)C)C	NUTUTERKXLKYNP-KZSBEIIZSA-N	MSBNK-MLU-ED2364	MSBNK-MLU-ED2364..	MSBNK-MLU-ED236451, MSBNK-MLU-ED236452, MSBNK-MLU-ED236453, MSBNK-MLU-ED236454, MSBNK-MLU-ED236455
2365	Cylindrocyclophane D	C40H60O8	0	0	0	6	n.a	6	1	Cylindrospermum stagnale	Bioreagent	https://doi.org/10.1021/acs.jnatprod.5b00768	CCCC[C@H]1CCCC[C@@H]([C@H](C2=CC(=C([C@H](CCCC[C@@H]([C@H](C3=CC(=C1C(=C3)O)O)OC(=O)C)C)CCCC)C(=C2)O)O)OC(=O)C)C	ISFVAVZOVOHZSB-IUWWWGALSA-N	MSBNK-MLU-ED2365	MSBNK-MLU-ED2365..	MSBNK-MLU-ED236551, MSBNK-MLU-ED236552, MSBNK-MLU-ED236553, MSBNK-MLU-ED236554, MSBNK-MLU-ED236555, MSBNK-MLU-ED236556
2367	Nostolactone 4	C25H20O6	0	9	0	8	n.a	17	1	Nostoc sp.	crude extract	https://doi.org/10.1021/acs.jnatprod.9b00885	C1=CC(=CC=C1CC2=C(C(=O)OC(=C2)C3=CC=C(C=C3)O)CC4=C(C=C(C=C4)O)O)O	ALOKGBOHBCZWBY-UHFFFAOYSA-N	MSBNK-MLU-ED2367	MSBNK-MLU-ED2367..	MSBNK-MLU-ED236701, MSBNK-MLU-ED236702, MSBNK-MLU-ED236703, MSBNK-MLU-ED236704, MSBNK-MLU-ED236705, MSBNK-MLU-ED236706, MSBNK-MLU-ED236707, MSBNK-MLU-ED236708, MSBNK-MLU-ED236709, MSBNK-MLU-ED236751, MSBNK-MLU-ED236752, MSBNK-MLU-ED236753, MSBNK-MLU-ED236754, MSBNK-MLU-ED236755, MSBNK-MLU-ED236756, MSBNK-MLU-ED236757, MSBNK-MLU-ED236758
2520	Anhydrocyanobacterin	C23H21ClO5	0	9	0	0	n.a	9	1	Tolypothrix sp. PCC9009	reference material	https://doi.org/10.1021/acs.jnatprod.5c00591	CC(C)C1=C(C(=O)OC1=CC2=CC=C(C=C2)OC)CC3=CC4=C(C(=C3)Cl)OCO4	GNRHIDBFAWGJDI-UHFFFAOYSA-N	MSBNK-MLU-ED2520	MSBNK-MLU-ED2520..	MSBNK-MLU-ED252001, MSBNK-MLU-ED252002, MSBNK-MLU-ED252003, MSBNK-MLU-ED252004, MSBNK-MLU-ED252005, MSBNK-MLU-ED252006, MSBNK-MLU-ED252007, MSBNK-MLU-ED252008, MSBNK-MLU-ED252009
15	Nocuolin A	C16H30N2O3	0	9	9	9	9	36	2a	Nodularia sp. LEGE 06071	reference material	https://doi.org/10.1371/journal.pone.0172850 ; https://doi.org/10.26434/chemrxiv.13100564.v2	CCCCCC1CC(CCCCC)=NN(C(CCO)=O)O1	MPGIDXBHXRMMSY-UHFFFAOYSA-N	MSBNK-EAWAG-EC0015, MSBNK-EAWAG-ED0015	MSBNK-EAWAG-ED0015.., MSBNK-EAWAG-EC0015..	MSBNK-EAWAG-EC001501, MSBNK-EAWAG-EC001502, MSBNK-EAWAG-EC001503, MSBNK-EAWAG-EC001504, MSBNK-EAWAG-EC001505, MSBNK-EAWAG-EC001506, MSBNK-EAWAG-EC001507, MSBNK-EAWAG-EC001508, MSBNK-EAWAG-EC001509, MSBNK-EAWAG-EC001551, MSBNK-EAWAG-EC001552, MSBNK-EAWAG-EC001553, MSBNK-EAWAG-EC001554, MSBNK-EAWAG-EC001555, MSBNK-EAWAG-EC001556, MSBNK-EAWAG-EC001557, MSBNK-EAWAG-EC001558, MSBNK-EAWAG-EC001559, MSB…
41	Portoamide A	C74H109N13O22	0	9	9	0	0	18	2a	Phormidium sp. LEGE 05292	crude extract	https://doi.org/10.1073/pnas.0914343107	O=C(NCC(N1[C@H](C(N2[C@H](C(N[C@@H](C(N[C@H](C(N/C(C(N[C@H](C(N[C@@H](C(N3[C@H](C(NC(C4O)CC(CC(C(CC(C)C)O)O)OC([C@@H](N(C(C)=O)C)CC5=CC=C(C=C5)O)=O)=O)CCC3)=O)CCC6=CC=C(OC)C=C6)=O)[C@H](O)C)=O)=C/C)=O)CO)=O)[C@H](CC)C)=O)CCC2)=O)CCC1)=O)[C@H](NC4=O)CCC(N)=O	IURIYLBJXOYFRR-CFLUNQOMSA-N	MSBNK-EAWAG-ED0041, MSBNK-EAWAG-EC0041	MSBNK-EAWAG-ED0041.., MSBNK-EAWAG-EC0041..	MSBNK-EAWAG-EC004101, MSBNK-EAWAG-EC004102, MSBNK-EAWAG-EC004103, MSBNK-EAWAG-EC004104, MSBNK-EAWAG-EC004105, MSBNK-EAWAG-EC004106, MSBNK-EAWAG-EC004107, MSBNK-EAWAG-EC004108, MSBNK-EAWAG-EC004109, MSBNK-EAWAG-ED004101, MSBNK-EAWAG-ED004102, MSBNK-EAWAG-ED004103, MSBNK-EAWAG-ED004104, MSBNK-EAWAG-ED004105, MSBNK-EAWAG-ED004106, MSBNK-EAWAG-ED004107, MSBNK-EAWAG-ED004108, MSBNK-EAWAG-ED004109
42	Portoamide B	C73H107N13O21	0	9	9	0	0	18	2a	Phormidium sp. LEGE 05292	crude extract	https://doi.org/10.1073/pnas.0914343107	O=C(NCC(N1[C@H](C(N2[C@H](C(N[C@@H](C(N[C@H](C(N/C(C(N[C@H](C(N[C@@H](C(N3[C@H](C(NC(C4O)CC(CC(C(CC(C)C)O)O)OC([C@@H](N(C(C)=O)C)CC5=CC=C(C=C5)O)=O)=O)CCC3)=O)CCC6=CC=CC=C6)=O)[C@H](O)C)=O)=C/C)=O)CO)=O)[C@H](CC)C)=O)CCC2)=O)CCC1)=O)[C@H](NC4=O)CCC(N)=O	XCGGFKXEWPNQFS-ABXPXLQLSA-N	MSBNK-EAWAG-ED0042, MSBNK-EAWAG-EC0042	MSBNK-EAWAG-EC0042.., MSBNK-EAWAG-ED0042..	MSBNK-EAWAG-EC004201, MSBNK-EAWAG-EC004202, MSBNK-EAWAG-EC004203, MSBNK-EAWAG-EC004204, MSBNK-EAWAG-EC004205, MSBNK-EAWAG-EC004206, MSBNK-EAWAG-EC004207, MSBNK-EAWAG-EC004208, MSBNK-EAWAG-EC004209, MSBNK-EAWAG-ED004201, MSBNK-EAWAG-ED004202, MSBNK-EAWAG-ED004203, MSBNK-EAWAG-ED004204, MSBNK-EAWAG-ED004205, MSBNK-EAWAG-ED004206, MSBNK-EAWAG-ED004207, MSBNK-EAWAG-ED004208, MSBNK-EAWAG-ED004209
140	Pseudospumigin A	C31H44N6O7	0	9	9	0	0	18	2a	Alliinostoc sp., strain CENA543	crude extract	https://doi.org/10.1093/femsec/fiaa243	O=C(N[C@@H](C(N[C@H](C(NC(CCCNC(N)=N)C=O)=O)[C@@H](C)CC)=O)CCC1=CC=C(C=C1)O)C(CC2=CC=C(C=C2)O)O	QACTZPSCGSGUNG-GYWLOTNVSA-N	MSBNK-EAWAG-EC0140, MSBNK-EAWAG-ED0140	MSBNK-EAWAG-EC0140.., MSBNK-EAWAG-ED0140..	MSBNK-EAWAG-EC014001, MSBNK-EAWAG-EC014002, MSBNK-EAWAG-EC014003, MSBNK-EAWAG-EC014004, MSBNK-EAWAG-EC014005, MSBNK-EAWAG-EC014006, MSBNK-EAWAG-EC014007, MSBNK-EAWAG-EC014008, MSBNK-EAWAG-EC014009, MSBNK-EAWAG-ED014001, MSBNK-EAWAG-ED014002, MSBNK-EAWAG-ED014003, MSBNK-EAWAG-ED014004, MSBNK-EAWAG-ED014005, MSBNK-EAWAG-ED014006, MSBNK-EAWAG-ED014007, MSBNK-EAWAG-ED014008, MSBNK-EAWAG-ED014009
149	Sphaerocyclamide	C46H63N9O11	0	9	9	9	7	34	2a	Sphaerospermopsis sp. LEGE 00249	crude extract	https://doi.org/10.1038/s41598-018-32618-5	C[C@@H](C(N[C@@H](CCC(N)=O)C(NCC(N[C@@H](C(C)C)C(N[C@@H](CO)C(N[C@@H](CC(C=C1)=CC=C1OC/C=C(C)/C)C(N[C@H](C(N2CCC[C@H]2C3=O)=O)CC4=CC=CC=C4)=O)=O)=O)=O)=O)=O)N3[H]	JKBXTXMXBDJJQA-SJHSMXDOSA-N	MSBNK-EAWAG-EC0149, MSBNK-EAWAG-ED0149	MSBNK-EAWAG-ED0149.., MSBNK-EAWAG-EC0149..	MSBNK-EAWAG-EC014901, MSBNK-EAWAG-EC014902, MSBNK-EAWAG-EC014903, MSBNK-EAWAG-EC014904, MSBNK-EAWAG-EC014905, MSBNK-EAWAG-EC014906, MSBNK-EAWAG-EC014907, MSBNK-EAWAG-EC014908, MSBNK-EAWAG-EC014909, MSBNK-EAWAG-EC014951, MSBNK-EAWAG-EC014952, MSBNK-EAWAG-EC014953, MSBNK-EAWAG-EC014954, MSBNK-EAWAG-EC014955, MSBNK-EAWAG-EC014956, MSBNK-EAWAG-EC014957, MSBNK-EAWAG-ED014901, MSBNK-EAWAG-ED014902, MSB…
173	Portoamide C	C62H96N12O19	0	8	9	9	9	35	2a	Phormidium sp. LEGE 05292	crude extract	https://doi.org/10.1073/pnas.0914343107	O=C([C@@H](CCC(N)=O)NC1=O)NCC(N2[C@@H](CCC2)C(N3[C@@H](CCC3)C(N[C@H]([C@@H](C)CC)C(N[C@@H](CO)C(N/C(C(N[C@@H]([C@@H](C)O)C(N[C@H](CCC4=CC=C(OC)C=C4)C(N5[C@@H](CCC5)C(NC(CC(O)CC(O)C(O)CC(C)C)C1O)=O)=O)=O)=O)=C/C)=O)=O)=O)=O)=O	ACFCYNJDAMJVRV-SFBMPHMPSA-N	MSBNK-EAWAG-EC0173, MSBNK-EAWAG-ED0173	MSBNK-EAWAG-EC0173.., MSBNK-EAWAG-ED0173..	MSBNK-EAWAG-EC017301, MSBNK-EAWAG-EC017302, MSBNK-EAWAG-EC017303, MSBNK-EAWAG-EC017304, MSBNK-EAWAG-EC017305, MSBNK-EAWAG-EC017306, MSBNK-EAWAG-EC017307, MSBNK-EAWAG-EC017308, MSBNK-EAWAG-EC017309, MSBNK-EAWAG-EC017351, MSBNK-EAWAG-EC017352, MSBNK-EAWAG-EC017353, MSBNK-EAWAG-EC017354, MSBNK-EAWAG-EC017355, MSBNK-EAWAG-EC017356, MSBNK-EAWAG-EC017357, MSBNK-EAWAG-EC017358, MSBNK-EAWAG-EC017359, MSB…
174	Portoamide D	C61H94N12O18	0	8	9	9	9	35	2a	Phormidium sp. LEGE 05292	crude extract	https://doi.org/10.1073/pnas.0914343107	O=C([C@@H](CCC(N)=O)NC1=O)NCC(N2[C@@H](CCC2)C(N3[C@@H](CCC3)C(N[C@H]([C@@H](C)CC)C(N[C@@H](CO)C(N/C(C(N[C@@H]([C@@H](C)O)C(N[C@H](CCC4=CC=CC=C4)C(N5[C@@H](CCC5)C(NC(CC(O)CC(O)C(O)CC(C)C)C1O)=O)=O)=O)=O)=C/C)=O)=O)=O)=O)=O	OCPKVHKLLYWOOG-FIAGRJNLSA-N	MSBNK-EAWAG-ED0174, MSBNK-EAWAG-EC0174	MSBNK-EAWAG-EC0174.., MSBNK-EAWAG-ED0174..	MSBNK-EAWAG-EC017401, MSBNK-EAWAG-EC017402, MSBNK-EAWAG-EC017403, MSBNK-EAWAG-EC017404, MSBNK-EAWAG-EC017405, MSBNK-EAWAG-EC017406, MSBNK-EAWAG-EC017407, MSBNK-EAWAG-EC017408, MSBNK-EAWAG-EC017409, MSBNK-EAWAG-EC017451, MSBNK-EAWAG-EC017452, MSBNK-EAWAG-EC017453, MSBNK-EAWAG-EC017454, MSBNK-EAWAG-EC017455, MSBNK-EAWAG-EC017456, MSBNK-EAWAG-EC017457, MSBNK-EAWAG-EC017458, MSBNK-EAWAG-EC017459, MSB…
190	Scytocyclamide B	C63H110N14O19	0	9	0	6	n.a	15	2a	industrial source (CyanoBiorech, now SIMRIS)	crude extract		O=C(N[C@H](C(N[C@@H](C(N[C@@H](C(N[C@@H](C(N[C@H](C(N([C@@H](C(N[C@@H](C(N[C@H](C(N1CCC[C@H]1C(N[C@@H]2CC(C)C)=O)=O)[C@@H](O)C)=O)C(C(N)=O)O)=O)[C@@H](CC)C)C)=O)CCC(N)=O)=O)C(C(C)C)O)=O)C)=O)C(C(C)C)O)=O)C(C)C)CC(CCCCC)NC([C@@H](NC2=O)[C@H](O)C)=O	OIXICRGCRLGQCN-OBKLPJIUSA-N	MSBNK-MLU-ED0190	MSBNK-MLU-ED0190..	MSBNK-MLU-ED019001, MSBNK-MLU-ED019002, MSBNK-MLU-ED019003, MSBNK-MLU-ED019004, MSBNK-MLU-ED019005, MSBNK-MLU-ED019006, MSBNK-MLU-ED019007, MSBNK-MLU-ED019008, MSBNK-MLU-ED019009, MSBNK-MLU-ED019051, MSBNK-MLU-ED019052, MSBNK-MLU-ED019053, MSBNK-MLU-ED019054, MSBNK-MLU-ED019055, MSBNK-MLU-ED019056
191	Scytocyclamide C	C63H110N14O18	0	9	0	2	n.a	11	2a	industrial source (CyanoBiorech, now SIMRIS)	crude extract		O=C(N[C@H](C(N[C@@H](C(N[C@@H](C(N[C@@H](C(N[C@H](C(N([C@@H](C(N[C@@H](C(N[C@H](C(N1CCC[C@H]1C(N[C@@H]2CC(C)C)=O)=O)[C@@H](O)C)=O)C(C(N)=O)O)=O)[C@@H](CC)C)C)=O)CCC(N)=O)=O)CC(C)C)=O)C)=O)C(C(C)C)O)=O)C(C)C)CC(CCCCC)NC([C@@H](NC2=O)[C@H](O)C)=O	MXJFACMBSIQIJG-RAVCUMSJSA-N	MSBNK-MLU-ED0191	MSBNK-MLU-ED0191..	MSBNK-MLU-ED019101, MSBNK-MLU-ED019102, MSBNK-MLU-ED019103, MSBNK-MLU-ED019104, MSBNK-MLU-ED019105, MSBNK-MLU-ED019106, MSBNK-MLU-ED019107, MSBNK-MLU-ED019108, MSBNK-MLU-ED019109, MSBNK-MLU-ED019151, MSBNK-MLU-ED019152
248	Tjipanazol D	C18H10Cl2N2	0	0	0	9	n.a	9	2a	Fischerella ambigua	crude extract	https://doi.org/10.1002/cbic.202000025	ClC1=CC2=C(C=C1)NC3=C2C=CC4=C3NC5=C4C=C(Cl)C=C5	NNZIVRYPHRMPQM-UHFFFAOYSA-N	MSBNK-MLU-ED0248	MSBNK-MLU-ED0248..	MSBNK-MLU-ED024851, MSBNK-MLU-ED024852, MSBNK-MLU-ED024853, MSBNK-MLU-ED024854, MSBNK-MLU-ED024855, MSBNK-MLU-ED024856, MSBNK-MLU-ED024857, MSBNK-MLU-ED024858, MSBNK-MLU-ED024859
255	Tjipanazol I	C18H11ClN2	0	0	0	9	n.a	9	2a	Fischerella ambigua	crude extract	https://doi.org/10.1002/cbic.202000025	ClC(C=C1)=CC2=C1NC3=C2C=CC4=C3NC5=C4C=CC=C5	FTMOEUBKRZXYEX-UHFFFAOYSA-N	MSBNK-MLU-ED0255	MSBNK-MLU-ED0255..	MSBNK-MLU-ED025551, MSBNK-MLU-ED025552, MSBNK-MLU-ED025553, MSBNK-MLU-ED025554, MSBNK-MLU-ED025555, MSBNK-MLU-ED025556, MSBNK-MLU-ED025557, MSBNK-MLU-ED025558, MSBNK-MLU-ED025559
326	Lyngbyazothrin D	C73H107N13O21	0	9	0	2	n.a	11	2a	Lyngbya sp.	crude extract	https://doi.org/10.1021/np8007792	CC[C@H](C)[C@@H]1C(=O)N[C@H](C(=O)N/C(=C/C)/C(=O)N[C@H](C(=O)NC(C(=O)N2CCC[C@H]2C(=O)NC(C(C(=O)N[C@H](C(=O)NCC(=O)N3CCC[C@H]3C(=O)N4CCC[C@H]4C(=O)N1)CCC(=O)N)O)CC(CC(C(CC(C)C)O)O)OC(=O)C(CC5=CC=C(C=C5)O)N(C)C(=O)C)CCC6=CC=CC=C6)[C@@H](C)O)CO	XCGGFKXEWPNQFS-CRPGRYFWSA-N	MSBNK-MLU-ED0326	MSBNK-MLU-ED0326..	MSBNK-MLU-ED032601, MSBNK-MLU-ED032602, MSBNK-MLU-ED032603, MSBNK-MLU-ED032604, MSBNK-MLU-ED032605, MSBNK-MLU-ED032606, MSBNK-MLU-ED032607, MSBNK-MLU-ED032608, MSBNK-MLU-ED032609, MSBNK-MLU-ED032651, MSBNK-MLU-ED032652
352	Lyngbyazothrin A	C62H96N12O19	0	9	0	6	n.a	15	2a	Lyngbya sp.	crude extract	https://doi.org/10.1021/np8007792	CC[C@H](C)[C@@H]1C(=O)N[C@H](C(=O)N/C(=C/C)/C(=O)N[C@H](C(=O)NC(C(=O)N2CCC[C@H]2C(=O)NC(C(C(=O)N[C@H](C(=O)NCC(=O)N3CCC[C@H]3C(=O)N4CCC[C@H]4C(=O)N1)CCC(=O)N)O)CC(CC(C(CC(C)C)O)O)O)CCC5=CC=C(C=C5)OC)[C@@H](C)O)CO	ACFCYNJDAMJVRV-NPTOQFMUSA-N	MSBNK-MLU-ED0352	MSBNK-MLU-ED0352..	MSBNK-MLU-ED035201, MSBNK-MLU-ED035202, MSBNK-MLU-ED035203, MSBNK-MLU-ED035204, MSBNK-MLU-ED035205, MSBNK-MLU-ED035206, MSBNK-MLU-ED035207, MSBNK-MLU-ED035208, MSBNK-MLU-ED035209, MSBNK-MLU-ED035251, MSBNK-MLU-ED035252, MSBNK-MLU-ED035253, MSBNK-MLU-ED035254, MSBNK-MLU-ED035255, MSBNK-MLU-ED035256
355	Lyngbyazothrin B	C61H94N12O18	0	9	0	6	n.a	15	2a	Lyngbya sp.	crude extract	https://doi.org/10.1021/np8007792	[H]C1=CC=C(CCC2NC([C@@H](NC(/C(NC([C@@H](NC([C@H](NC([C@@H]3CCCN3C([C@H]4N(C(CNC([C@@H](NC(C(O)C(CC(O[H])CC(O)C(O)CC(C)C)NC([C@@H]5CCCN5C2=O)=O)=O)CCC(N)=O)=O)=O)CCC4)=O)=O)[C@@H](C)CC)=O)CO)=O)=C\C)=O)[C@@H](C)O)=O)C=C1	OCPKVHKLLYWOOG-AZFXQPBMSA-N	MSBNK-MLU-ED0355	MSBNK-MLU-ED0355..	MSBNK-MLU-ED035501, MSBNK-MLU-ED035502, MSBNK-MLU-ED035503, MSBNK-MLU-ED035504, MSBNK-MLU-ED035505, MSBNK-MLU-ED035506, MSBNK-MLU-ED035507, MSBNK-MLU-ED035508, MSBNK-MLU-ED035509, MSBNK-MLU-ED035551, MSBNK-MLU-ED035552, MSBNK-MLU-ED035553, MSBNK-MLU-ED035554, MSBNK-MLU-ED035555, MSBNK-MLU-ED035556
464	Scyptolin B	C52H80ClN9O16	0	7	0	3	n.a	10	2a	industrial source (CyanoBiorech, now SIMRIS)	crude extract		CCCC(N[C@@H](C(NC(C(N[C@@H]1[C@@H](C)OC([C@@H](C(C)C)NC([C@H](CC2=CC(Cl)=C(O)C=C2)N(C)C([C@H]([C@H](O)C)N3[C@@H](O)CC[C@H](NC([C@H](CC(C)C)NC1=O)=O)C3=O)=O)=O)=O)=O)C(OC([C@@H](NC(CCC)=O)C)=O)C)=O)C)=O	KEOLGCFLKHISHR-NFSIXUBXSA-N	MSBNK-MLU-ED0464	MSBNK-MLU-ED0464..	MSBNK-MLU-ED046401, MSBNK-MLU-ED046402, MSBNK-MLU-ED046403, MSBNK-MLU-ED046404, MSBNK-MLU-ED046405, MSBNK-MLU-ED046406, MSBNK-MLU-ED046407, MSBNK-MLU-ED046451, MSBNK-MLU-ED046452, MSBNK-MLU-ED046453
684	Scyptolin A	C45H69ClN8O14	0	9	0	3	n.a	12	2a	industrial source (CyanoBiorech, now SIMRIS)	crude extract		C[C@H]1OC([C@H](NC([C@@H](N(C([C@H](N2C([C@H](CC[C@@H]2O)NC([C@@H](NC([C@@H]1NC([C@H](NC([C@H](NC(CCC)=O)C)=O)[C@@H](C)O)=O)=O)CC(C)C)=O)=O)[C@@H](C)O)=O)C)CC(C=C3)=CC(Cl)=C3O)=O)C(C)C)=O	IZUSQHCHSMJXLV-DEGMBRQQSA-N	MSBNK-MLU-ED0684	MSBNK-MLU-ED0684..	MSBNK-MLU-ED068401, MSBNK-MLU-ED068402, MSBNK-MLU-ED068403, MSBNK-MLU-ED068404, MSBNK-MLU-ED068405, MSBNK-MLU-ED068406, MSBNK-MLU-ED068407, MSBNK-MLU-ED068408, MSBNK-MLU-ED068409, MSBNK-MLU-ED068451, MSBNK-MLU-ED068452, MSBNK-MLU-ED068453
713	Oscillamide Y	C45H59N7O10	0	5	0	4	n.a	9	2a	industrial source (CyanoBiorech, now SIMRIS)	crude extract		CC[C@@H](C)[C@@H]1NC(=O)[C@@H](CCCCNC(=O)[C@H](Cc2ccccc2)NC(=O)[C@H](C)N(C)C(=O)[C@H](CCc3ccc(O)cc3)NC1=O)NC(=O)N[C@@H](Cc4ccc(O)cc4)C(O)=O	KCAKUFQSCADGHZ-JNFDXLRCSA-N	MSBNK-MLU-ED0713	MSBNK-MLU-ED0713..	MSBNK-MLU-ED071301, MSBNK-MLU-ED071302, MSBNK-MLU-ED071303, MSBNK-MLU-ED071304, MSBNK-MLU-ED071305, MSBNK-MLU-ED071351, MSBNK-MLU-ED071352, MSBNK-MLU-ED071353, MSBNK-MLU-ED071354
760	Anabaenopeptin A	C44H57N7O10	0	8	0	7	n.a	15	2a	industrial source (CyanoBiorech, now SIMRIS)	crude extract	https://doi.org/10.1038/srep32958	C[C@H]1C(N[C@@H](CC2=CC=CC=C2)C(NCCCC[C@@H](NC(N[C@H](C(O)=O)CC3=CC=C(O)C=C3)=O)C(N[C@@H](C(C)C)C(N[C@@H](CCC4=CC=C(O)C=C4)C(N1C)=O)=O)=O)=O)=O	JWVKNHDSRADFFA-IFWSNWNESA-N	MSBNK-MLU-ED0760	MSBNK-MLU-ED0760..	MSBNK-MLU-ED076001, MSBNK-MLU-ED076002, MSBNK-MLU-ED076003, MSBNK-MLU-ED076004, MSBNK-MLU-ED076005, MSBNK-MLU-ED076006, MSBNK-MLU-ED076007, MSBNK-MLU-ED076008, MSBNK-MLU-ED076051, MSBNK-MLU-ED076052, MSBNK-MLU-ED076053, MSBNK-MLU-ED076054, MSBNK-MLU-ED076055, MSBNK-MLU-ED076056, MSBNK-MLU-ED076057
811	Schizopeptin 791	C42H61N7O8	0	9	9	6	4	28	2a	Alliinostoc sp., strain CENA543	crude extract	https://doi.org/10.1093/femsec/fiaa243	C[C@H]([C@H]1C(N[C@@H](CCC2=CC=CC=C2)C(N(C)[C@@H](C)C(N[C@@H](CC3=CC=CC=C3)C(NCCCC[C@@H](NC(N[C@H](C(O)=O)[C@H](CC)C)=O)C(N1)=O)=O)=O)=O)=O)CC	UHGIIADZWWCEKS-NDSQDYTJSA-N	MSBNK-EAWAG-ED0811, MSBNK-EAWAG-EC0811	MSBNK-EAWAG-EC0811.., MSBNK-EAWAG-ED0811..	MSBNK-EAWAG-EC081101, MSBNK-EAWAG-EC081102, MSBNK-EAWAG-EC081103, MSBNK-EAWAG-EC081104, MSBNK-EAWAG-EC081105, MSBNK-EAWAG-EC081106, MSBNK-EAWAG-EC081107, MSBNK-EAWAG-EC081108, MSBNK-EAWAG-EC081109, MSBNK-EAWAG-EC081151, MSBNK-EAWAG-EC081152, MSBNK-EAWAG-EC081153, MSBNK-EAWAG-EC081154, MSBNK-EAWAG-ED081101, MSBNK-EAWAG-ED081102, MSBNK-EAWAG-ED081103, MSBNK-EAWAG-ED081104, MSBNK-EAWAG-ED081105, MSB…
859	Anabaenopeptin C	C41H60N8O9	0	8	0	7	n.a	15	2a	industrial source (CyanoBiorech, now SIMRIS)	crude extract	https://doi.org/10.1038/srep32958	C[C@H]1C(N[C@@H](CC2=CC=CC=C2)C(NCCCC[C@@H](NC(N[C@@H](C(O)=O)CCCCN)=O)C(N[C@@H](C(C)C)C(N[C@@H](CCC3=CC=C(O)C=C3)C(N1C)=O)=O)=O)=O)=O	VNoIUJQJSYNRHB-LJSCDKKUSA-N	MSBNK-MLU-ED0859	MSBNK-MLU-ED0859..	MSBNK-MLU-ED085901, MSBNK-MLU-ED085902, MSBNK-MLU-ED085903, MSBNK-MLU-ED085904, MSBNK-MLU-ED085905, MSBNK-MLU-ED085906, MSBNK-MLU-ED085907, MSBNK-MLU-ED085908, MSBNK-MLU-ED085951, MSBNK-MLU-ED085952, MSBNK-MLU-ED085953, MSBNK-MLU-ED085954, MSBNK-MLU-ED085955, MSBNK-MLU-ED085956, MSBNK-MLU-ED085957
900	Cylindrofridin C	C40H61ClO8	0	0	0	5	n.a	5	2a	Cylindrospermum stagnale	crude extract	https://doi.org/10.1021/acs.jnatprod.5b00768	CCCC[C@@H](CCCC[C@H](C)[C@H](C1=CC(=CC(=C1)O)O)OC(=O)C)C2=C(C=C(C=C2O)[C@@H]([C@@H](C)CCCCC(CCCC)Cl)OC(=O)C)O	GTRRNAAYKNENPF-ZQUJOIDOSA-N	MSBNK-MLU-ED0900	MSBNK-MLU-ED0900..	MSBNK-MLU-ED090051, MSBNK-MLU-ED090052, MSBNK-MLU-ED090053, MSBNK-MLU-ED090054, MSBNK-MLU-ED090055
904	Cyanostatin B	C40H59N5O9	0	7	0	7	n.a	14	2a	industrial source (CyanoBiorech, now SIMRIS)	crude extract		CCCCCCC[C@H]([C@@H](C(=O)N[C@@H](CC1=CC=C(C=C1)O)C(=O)N(C)[C@@H](C(C)CC)C(=O)N2CCC[C@H]2C(=O)N[C@@H](CC3=CC=C(C=C3)O)C(=O)O)O)N	BDDHCMIGYUBMCI-YGKFCERESA-N	MSBNK-MLU-ED0904	MSBNK-MLU-ED0904..	MSBNK-MLU-ED090401, MSBNK-MLU-ED090402, MSBNK-MLU-ED090403, MSBNK-MLU-ED090404, MSBNK-MLU-ED090405, MSBNK-MLU-ED090406, MSBNK-MLU-ED090407, MSBNK-MLU-ED090451, MSBNK-MLU-ED090452, MSBNK-MLU-ED090453, MSBNK-MLU-ED090454, MSBNK-MLU-ED090455, MSBNK-MLU-ED090456, MSBNK-MLU-ED090457
961	Cylindrofridin B	C38H59ClO7	0	0	0	5	n.a	5	2a	Cylindrospermum stagnale	crude extract	https://doi.org/10.1021/acs.jnatprod.5b00768	CCCC[C@@H](CCCC[C@H](C)[C@H](C1=CC(=CC(=C1)O)O)OC(=O)C)C2=C(C=C(C=C2O)[C@@H]([C@@H](C)CCCCC(CCCC)Cl)O)O	OALOPYYRKWCJGW-KIWBYYFGSA-N	MSBNK-MLU-ED0961	MSBNK-MLU-ED0961..	MSBNK-MLU-ED096151, MSBNK-MLU-ED096152, MSBNK-MLU-ED096153, MSBNK-MLU-ED096154, MSBNK-MLU-ED096155
993	Bartoloside F	C37H64Cl2O6	0	9	9	7	4	29	2a	Synechocystis salina LEGE 06099	reference material	https://doi.org/10.1021/acs.jnatprod.6b00351	CCCCCCCCC(CCCCCC1=CC(=C(C(=C1)O[C@H]2[C@@H]([C@H]([C@@H](CO2)O)O)O)CCCCCC(CCCCCC)Cl)O)Cl	IWIZOMWAHIZTOM-ZQWJTRQNSA-N	MSBNK-EAWAG-EC0993, MSBNK-EAWAG-ED0993	MSBNK-EAWAG-EC0993.., MSBNK-EAWAG-ED0993..	MSBNK-EAWAG-EC099301, MSBNK-EAWAG-EC099302, MSBNK-EAWAG-EC099303, MSBNK-EAWAG-EC099304, MSBNK-EAWAG-EC099305, MSBNK-EAWAG-EC099306, MSBNK-EAWAG-EC099307, MSBNK-EAWAG-EC099308, MSBNK-EAWAG-EC099309, MSBNK-EAWAG-EC099351, MSBNK-EAWAG-EC099352, MSBNK-EAWAG-EC099353, MSBNK-EAWAG-EC099354, MSBNK-EAWAG-ED099301, MSBNK-EAWAG-ED099302, MSBNK-EAWAG-ED099303, MSBNK-EAWAG-ED099304, MSBNK-EAWAG-ED099305, MSB…
1027	Bartoloside G	C36H63ClO6	0	9	9	7	0	25	2a	Synechocystis salina LEGE 06100	reference material	https://doi.org/10.1021/acs.jnatprod.6b00351	CCCCCCCCCCCCCC1=CC(=C(C(=C1)O[C@H]2[C@@H]([C@H]([C@@H](CO2)O)O)O)CCCCCC(CCCCCC)Cl)O	LZMVCENJBDTSPS-VFHZWBAFSA-N	MSBNK-EAWAG-EC1027, MSBNK-EAWAG-ED1027	MSBNK-EAWAG-ED1027.., MSBNK-EAWAG-EC1027..	MSBNK-EAWAG-EC102701, MSBNK-EAWAG-EC102702, MSBNK-EAWAG-EC102703, MSBNK-EAWAG-EC102704, MSBNK-EAWAG-EC102705, MSBNK-EAWAG-EC102706, MSBNK-EAWAG-EC102707, MSBNK-EAWAG-EC102708, MSBNK-EAWAG-EC102709, MSBNK-EAWAG-ED102701, MSBNK-EAWAG-ED102702, MSBNK-EAWAG-ED102703, MSBNK-EAWAG-ED102704, MSBNK-EAWAG-ED102705, MSBNK-EAWAG-ED102706, MSBNK-EAWAG-ED102707, MSBNK-EAWAG-ED102708, MSBNK-EAWAG-ED102709, MSB…
1031	Bartoloside I	C36H61Cl3O6	0	9	9	7	0	25	2a	Synechocystis salina LEGE 06101	reference material	https://doi.org/10.1021/acs.jnatprod.6b00351	CCCCCCCC(CCCCCC1=CC(=C(C(=C1)O[C@H]2[C@@H]([C@H]([C@@H](CO2)O)O)O)CCCCCC(CCCCCC)Cl)O)(Cl)Cl	LWFZKXMCJDHBNJ-SLKDEOFASA-N	MSBNK-EAWAG-ED1031, MSBNK-EAWAG-EC1031	MSBNK-EAWAG-ED1031.., MSBNK-EAWAG-EC1031..	MSBNK-EAWAG-EC103101, MSBNK-EAWAG-EC103102, MSBNK-EAWAG-EC103103, MSBNK-EAWAG-EC103104, MSBNK-EAWAG-EC103105, MSBNK-EAWAG-EC103106, MSBNK-EAWAG-EC103107, MSBNK-EAWAG-EC103108, MSBNK-EAWAG-EC103109, MSBNK-EAWAG-ED103101, MSBNK-EAWAG-ED103102, MSBNK-EAWAG-ED103103, MSBNK-EAWAG-ED103104, MSBNK-EAWAG-ED103105, MSBNK-EAWAG-ED103106, MSBNK-EAWAG-ED103107, MSBNK-EAWAG-ED103108, MSBNK-EAWAG-ED103109, MSB…
1079	Bartoloside K	C35H60Cl2O6	0	9	9	0	0	18	2a	Synechocystis salina LEGE 06102	reference material	https://doi.org/10.1021/acs.jnatprod.6b00351	CCCCCCC(CCCCCC1=CC(=C(C(=C1)O[C@H]2[C@@H]([C@H]([C@@H](CO2)O)O)O)CCCCCC(CCCCCC)Cl)O)Cl	LJLORIMRLLORHA-LNSHLUEESA-N	MSBNK-EAWAG-EC1079, MSBNK-EAWAG-ED1079	MSBNK-EAWAG-ED1079.., MSBNK-EAWAG-EC1079..	MSBNK-EAWAG-EC107901, MSBNK-EAWAG-EC107902, MSBNK-EAWAG-EC107903, MSBNK-EAWAG-EC107904, MSBNK-EAWAG-EC107905, MSBNK-EAWAG-EC107906, MSBNK-EAWAG-EC107907, MSBNK-EAWAG-EC107908, MSBNK-EAWAG-EC107909, MSBNK-EAWAG-ED107901, MSBNK-EAWAG-ED107902, MSBNK-EAWAG-ED107903, MSBNK-EAWAG-ED107904, MSBNK-EAWAG-ED107905, MSBNK-EAWAG-ED107906, MSBNK-EAWAG-ED107907, MSBNK-EAWAG-ED107908, MSBNK-EAWAG-ED107909
1104	Cryptophycin A	C35H43ClN2O8	0	9	0	6	n.a	15	2a	industrial source (CyanoBiorech, now SIMRIS)	crude extract		C[C@@H]1CNC(=O)[C@@H](NC(=O)/C=C/C[C@H](OC(=O)[C@@H](OC1=O)CC(C)C)[C@H](C)[C@@H]2[C@H](O2)C3=CC=CC=C3)CC4=CC(=C(C=C4)OC)Cl	PSNoPSMXOBPNNV-XUMGCJJFSA-N	MSBNK-MLU-ED1104	MSBNK-MLU-ED1104..	MSBNK-MLU-ED110401, MSBNK-MLU-ED110402, MSBNK-MLU-ED110403, MSBNK-MLU-ED110404, MSBNK-MLU-ED110405, MSBNK-MLU-ED110406, MSBNK-MLU-ED110407, MSBNK-MLU-ED110408, MSBNK-MLU-ED110409, MSBNK-MLU-ED110451, MSBNK-MLU-ED110452, MSBNK-MLU-ED110453, MSBNK-MLU-ED110454, MSBNK-MLU-ED110455, MSBNK-MLU-ED110456
1117	Bartoloside J	C34H59ClO6	0	9	9	7	0	25	2a	Synechocystis salina LEGE 06099	reference material	https://doi.org/10.1021/acs.jnatprod.6b00351	CCCCCCCCCCCC1=CC(=C(C(=C1)O[C@H]2[C@@H]([C@H]([C@@H](CO2)O)O)O)CCCCCC(CCCCCC)Cl)O	OTVIJJKBILNRLT-WPQQXQCVSA-N	MSBNK-EAWAG-EC1117, MSBNK-EAWAG-ED1117	MSBNK-EAWAG-ED1117.., MSBNK-EAWAG-EC1117..	MSBNK-EAWAG-EC111701, MSBNK-EAWAG-EC111702, MSBNK-EAWAG-EC111703, MSBNK-EAWAG-EC111704, MSBNK-EAWAG-EC111705, MSBNK-EAWAG-EC111706, MSBNK-EAWAG-EC111707, MSBNK-EAWAG-EC111708, MSBNK-EAWAG-EC111709, MSBNK-EAWAG-ED111701, MSBNK-EAWAG-ED111702, MSBNK-EAWAG-ED111703, MSBNK-EAWAG-ED111704, MSBNK-EAWAG-ED111705, MSBNK-EAWAG-ED111706, MSBNK-EAWAG-ED111707, MSBNK-EAWAG-ED111708, MSBNK-EAWAG-ED111709, MSB…
1118	Bartoloside E	C34H58Cl2O6	0	9	9	7	0	25	2a	Synechocystis salina LEGE 06099	reference material	https://doi.org/10.1371/journal.pone.0069562	CCCCCCC(CCCCCC1=C(C=C(C=C1O[C@H]2[C@@H]([C@H]([C@@H](CO2)O)O)O)CCCCCCC(CCCC)Cl)O)Cl	NYUHMGANIQYFOK-ANHKVXBOSA-N	MSBNK-EAWAG-EC1118, MSBNK-EAWAG-ED1118	MSBNK-EAWAG-ED1118.., MSBNK-EAWAG-EC1118..	MSBNK-EAWAG-EC111801, MSBNK-EAWAG-EC111802, MSBNK-EAWAG-EC111803, MSBNK-EAWAG-EC111804, MSBNK-EAWAG-EC111805, MSBNK-EAWAG-EC111806, MSBNK-EAWAG-EC111807, MSBNK-EAWAG-EC111808, MSBNK-EAWAG-EC111809, MSBNK-EAWAG-ED111801, MSBNK-EAWAG-ED111802, MSBNK-EAWAG-ED111803, MSBNK-EAWAG-ED111804, MSBNK-EAWAG-ED111805, MSBNK-EAWAG-ED111806, MSBNK-EAWAG-ED111807, MSBNK-EAWAG-ED111808, MSBNK-EAWAG-ED111809, MSB…
1282	Namalide B	C29H45N5O7	0	9	9	9	9	36	2a	Sphaerospermopsis torques-reginae, strain ITEP-24	crude extract	https://doi.org/10.1093/femsec/fiaa243	CC[C@@H]([C@H]1C(N[C@@H](CCC2=CC=C(O)C=C2)C(NCCCC[C@@H](NC(N[C@@H]([C@@H](CC)C)C(O)=O)=O)C(N1)=O)=O)=O)C	BEGARHAEPVBWAE-NSDNVYNZSA-N	MSBNK-EAWAG-EC1282, MSBNK-EAWAG-ED1282	MSBNK-EAWAG-EC1282.., MSBNK-EAWAG-ED1282..	MSBNK-EAWAG-EC128201, MSBNK-EAWAG-EC128202, MSBNK-EAWAG-EC128203, MSBNK-EAWAG-EC128204, MSBNK-EAWAG-EC128205, MSBNK-EAWAG-EC128206, MSBNK-EAWAG-EC128207, MSBNK-EAWAG-EC128208, MSBNK-EAWAG-EC128209, MSBNK-EAWAG-EC128251, MSBNK-EAWAG-EC128252, MSBNK-EAWAG-EC128253, MSBNK-EAWAG-EC128254, MSBNK-EAWAG-EC128255, MSBNK-EAWAG-EC128256, MSBNK-EAWAG-EC128257, MSBNK-EAWAG-EC128258, MSBNK-EAWAG-EC128259, MSB…
1469	Aerucyclamide C	C24H32N6O5S	0	18	9	0	0	27	2a	industrial source (CyanoBiorech, now SIMRIS)	crude extract		CC[C@H](C)[C@@H]1C2=NC(=CS2)C(=O)N[C@H](C3=N[C@@H]([C@H](O3)C)C(=O)N[C@H](C4=NC(=CO4)C(=O)N1)C(C)C)C	MQIAICAGVFTAAN-ZIYJYRAWSA-N	MSBNK-EAWAG-EC1469, MSBNK-MLU-ED1469, MSBNK-EAWAG-ED1469	MSBNK-EAWAG-EC1469.., MSBNK-EAWAG-ED1469.., MSBNK-MLU-ED1469..	MSBNK-EAWAG-EC146901, MSBNK-EAWAG-EC146902, MSBNK-EAWAG-EC146903, MSBNK-EAWAG-EC146904, MSBNK-EAWAG-EC146905, MSBNK-EAWAG-EC146906, MSBNK-EAWAG-EC146907, MSBNK-EAWAG-EC146908, MSBNK-EAWAG-EC146909, MSBNK-EAWAG-ED146901, MSBNK-EAWAG-ED146902, MSBNK-EAWAG-ED146903, MSBNK-EAWAG-ED146904, MSBNK-EAWAG-ED146905, MSBNK-EAWAG-ED146906, MSBNK-EAWAG-ED146907, MSBNK-EAWAG-ED146908, MSBNK-EAWAG-ED146909, MSB…
1481	Hierridin B	C23H40O3	0	9	8	9	9	35	2a	Cyanobium sp. LEGE 06113	reference material	https://doi.org/10.1021/acs.jnatprod.6b00351	CCCCCCCCCCCCCCCC1=CC(=CC(=C1O)OC)OC	VNEAIGHVYDWTTQ-UHFFFAOYSA-N	MSBNK-EAWAG-EC1481, MSBNK-EAWAG-ED1481	MSBNK-EAWAG-ED1481.., MSBNK-EAWAG-EC1481..	MSBNK-EAWAG-EC148101, MSBNK-EAWAG-EC148102, MSBNK-EAWAG-EC148103, MSBNK-EAWAG-EC148104, MSBNK-EAWAG-EC148105, MSBNK-EAWAG-EC148106, MSBNK-EAWAG-EC148107, MSBNK-EAWAG-EC148108, MSBNK-EAWAG-EC148151, MSBNK-EAWAG-EC148152, MSBNK-EAWAG-EC148153, MSBNK-EAWAG-EC148154, MSBNK-EAWAG-EC148155, MSBNK-EAWAG-EC148156, MSBNK-EAWAG-EC148157, MSBNK-EAWAG-EC148158, MSBNK-EAWAG-EC148159, MSBNK-EAWAG-ED148101, MSB…
1694	7-Deoxy-Cylindrospermopsin	C15H21N5O6S	0	9	0	9	0	18	2a	Raphidiopsis raciborskii, strain 11K	crude extract	https://doi.org/10.3390/molecules25133027	C[C@H]1[C@H](C[C@@]2(C[C@@]([H])(NC3=NC[C@]1(N23)[H])CC4=CC(NC(N4)=O)=O)[H])OS(=O)(O)=O	UQRKOHUZCZBNCN-GATYQTQLSA-N	MSBNK-EAWAG-ED1694	MSBNK-EAWAG-ED1694..	MSBNK-EAWAG-ED169401, MSBNK-EAWAG-ED169402, MSBNK-EAWAG-ED169403, MSBNK-EAWAG-ED169404, MSBNK-EAWAG-ED169405, MSBNK-EAWAG-ED169406, MSBNK-EAWAG-ED169407, MSBNK-EAWAG-ED169408, MSBNK-EAWAG-ED169409, MSBNK-EAWAG-ED169451, MSBNK-EAWAG-ED169452, MSBNK-EAWAG-ED169453, MSBNK-EAWAG-ED169454, MSBNK-EAWAG-ED169455, MSBNK-EAWAG-ED169456, MSBNK-EAWAG-ED169457, MSBNK-EAWAG-ED169458, MSBNK-EAWAG-ED169459
2515	Monomethylaetokthonostatin	C42H73N5O7	0	9	0	0	n.a	9	2a	Aetokthonos hydrillicola	crude extract	https://doi.org/10.1073/pnas.2219230120	C[C@H](OC)[C@@H](NC([C@H](C)[C@@H](OC)[C@@H]1CCCN1C(C[C@@H](OC)[C@H]([C@@H](C)CC)N(C)C([C@H](C(C)C)NC([C@@H](NC)[C@@H](C)CC)=O)=O)=O)=O)CC2=CC=CC=C2	KDCAOWORTWHEIW-BFVPZQAKSA-N	MSBNK-MLU-ED2515	MSBNK-MLU-ED2515..	MSBNK-MLU-ED251501, MSBNK-MLU-ED251502, MSBNK-MLU-ED251503, MSBNK-MLU-ED251504, MSBNK-MLU-ED251505, MSBNK-MLU-ED251506, MSBNK-MLU-ED251507, MSBNK-MLU-ED251508, MSBNK-MLU-ED251509
2518	Tjipanazol L	C20H9Cl2N3O2	0	0	0	9	n.a	9	2a	Fischerella ambigua	crude extract	https://doi.org/10.1002/cbic.202000025	O=C1NC(C2=C1C3=C(C4=C2C5=C(N4)C=CC(Cl)=C5)NC6=C3C=C(Cl)C=C6)=O	DYJREVOKIDWZEE-UHFFFAOYSA-N	MSBNK-MLU-ED2518	MSBNK-MLU-ED2518..	MSBNK-MLU-ED251851, MSBNK-MLU-ED251852, MSBNK-MLU-ED251853, MSBNK-MLU-ED251854, MSBNK-MLU-ED251855, MSBNK-MLU-ED251856, MSBNK-MLU-ED251857, MSBNK-MLU-ED251858, MSBNK-MLU-ED251859
2519	Tjipanazol M	C20H10ClN3O2	0	0	0	8	n.a	8	2a	Fischerella ambigua	crude extract	https://doi.org/10.1002/cbic.202000025	C1=CC=C2C(=C1)C3=C4C(=C5C6=C(C=CC(=C6)Cl)NC5=C3N2)C(=O)NC4=O	CBNJGGAGZSSENK-UHFFFAOYSA-N	MSBNK-MLU-ED2519	MSBNK-MLU-ED2519..	MSBNK-MLU-ED251951, MSBNK-MLU-ED251952, MSBNK-MLU-ED251953, MSBNK-MLU-ED251954, MSBNK-MLU-ED251955, MSBNK-MLU-ED251956, MSBNK-MLU-ED251957, MSBNK-MLU-ED251958
137	Namalide D	C29H45N5O6	0	9	9	8	8	34	2b	Nostoc CENA543	crude extract	https://pubs.acs.org/doi/10.1021/acschembio.7b00570	O=C(C(C(C)CC)NC(C(CCCCN1)NC(NC(C(O)=O)C(CC)C)=O)=O)NC(C1=O)CCC2=CC=CC=C2	YLSOIPHOXMRWGW-UHFFFAOYSA-N	MSBNK-EAWAG-ED0137, MSBNK-EAWAG-EC0137	MSBNK-EAWAG-ED0137.., MSBNK-EAWAG-EC0137..	MSBNK-EAWAG-EC013701, MSBNK-EAWAG-EC013702, MSBNK-EAWAG-EC013703, MSBNK-EAWAG-EC013704, MSBNK-EAWAG-EC013705, MSBNK-EAWAG-EC013706, MSBNK-EAWAG-EC013707, MSBNK-EAWAG-EC013708, MSBNK-EAWAG-EC013709, MSBNK-EAWAG-EC013751, MSBNK-EAWAG-EC013752, MSBNK-EAWAG-EC013753, MSBNK-EAWAG-EC013754, MSBNK-EAWAG-EC013755, MSBNK-EAWAG-EC013756, MSBNK-EAWAG-EC013757, MSBNK-EAWAG-EC013758, MSBNK-EAWAG-ED013701, MSB…
260	Muscoride B	C31H41N5O6	0	9	9	0	0	18	2b	Nostoc UHCC 398 (Brasil punan)	crude extract		O=C([C@@H](NC/C=C(C)\C)[C@H](CC)C)N1CCC[C@H]1C2=NC(C3=NC(C4=NC(C(OC/C=C(C)/C)=O)=CO4)=C(O3)C)=CO2	RYLVRVUEEVJKJO-OPXMRZJTSA-N	MSBNK-EAWAG-EC0260, MSBNK-EAWAG-ED0260	MSBNK-EAWAG-EC0260.., MSBNK-EAWAG-ED0260..	MSBNK-EAWAG-EC026001, MSBNK-EAWAG-EC026002, MSBNK-EAWAG-EC026003, MSBNK-EAWAG-EC026004, MSBNK-EAWAG-EC026005, MSBNK-EAWAG-EC026006, MSBNK-EAWAG-EC026007, MSBNK-EAWAG-EC026008, MSBNK-EAWAG-EC026009, MSBNK-EAWAG-ED026001, MSBNK-EAWAG-ED026002, MSBNK-EAWAG-ED026003, MSBNK-EAWAG-ED026004, MSBNK-EAWAG-ED026005, MSBNK-EAWAG-ED026006, MSBNK-EAWAG-ED026007, MSBNK-EAWAG-ED026008, MSBNK-EAWAG-ED026009
266	Anabaenolysin A	C28H38N4O8	0	9	2	9	8	28	2b	Anabaena XPORK 15F	crude extract	https://dx.plos.org/10.1371/journal.pone.0041222	OC(C(NC(CNC(CNC1=O)=O)=O)C/C=C/C=C/C=C/CC/C=C/C=C/CC)C(NC2CC(OC2C1O)=O)=O	XQWGCUIJOHQMPI-FLYMKIDMSA-N	MSBNK-EAWAG-ED0266, MSBNK-EAWAG-EC0266	MSBNK-EAWAG-EC0266.., MSBNK-EAWAG-ED0266..	MSBNK-EAWAG-EC026601, MSBNK-EAWAG-EC026602, MSBNK-EAWAG-EC026651, MSBNK-EAWAG-EC026652, MSBNK-EAWAG-EC026653, MSBNK-EAWAG-EC026654, MSBNK-EAWAG-EC026655, MSBNK-EAWAG-EC026656, MSBNK-EAWAG-EC026657, MSBNK-EAWAG-EC026658, MSBNK-EAWAG-ED026601, MSBNK-EAWAG-ED026602, MSBNK-EAWAG-ED026603, MSBNK-EAWAG-ED026604, MSBNK-EAWAG-ED026605, MSBNK-EAWAG-ED026606, MSBNK-EAWAG-ED026607, MSBNK-EAWAG-ED026608, MSB…
421	Planktopeptin BL 1125	C54H79N9O17	0	9	0	9	0	18	2b	Greifensee Planktothrix G2020	crude extract	https://doi.org/10.1021/acs.est.4c04813	O[C@H]1N(C([C@H](CC1)NC([C@H](CC(C)C)N2)=O)=O)C([C@H](C)O)C(N(C)[C@@H](CC3=CC=C(C=C3)OC)C(N[C@H](C(O[C@H]([C@@H](C2=O)NC([C@H](CCC(N)=O)NC([C@@H](CCC4=CC=C(C=C4)O)NC([C@@H](O)CO)=O)=O)=O)C)=O)[C@@H](C)CC)=O)=O	WABVJCPIKZSXJF-POZIDFPQSA-N	MSBNK-EAWAG-ED0421	MSBNK-EAWAG-ED0421..	MSBNK-EAWAG-ED042101, MSBNK-EAWAG-ED042102, MSBNK-EAWAG-ED042103, MSBNK-EAWAG-ED042104, MSBNK-EAWAG-ED042105, MSBNK-EAWAG-ED042106, MSBNK-EAWAG-ED042107, MSBNK-EAWAG-ED042108, MSBNK-EAWAG-ED042109, MSBNK-EAWAG-ED042151, MSBNK-EAWAG-ED042152, MSBNK-EAWAG-ED042153, MSBNK-EAWAG-ED042154, MSBNK-EAWAG-ED042155, MSBNK-EAWAG-ED042156, MSBNK-EAWAG-ED042157, MSBNK-EAWAG-ED042158, MSBNK-EAWAG-ED042159
467	Cyanopeptolin CP1048	C52H76N10O13	0	9	9	9	9	36	2b	Nostoc edaphicum CCNP1411	crude extract	https://doi.org/10.3390/md16070220	O=C(NC(C(NC(C(NC(CCCNC(N)=N)C(NC1C(N(C(C(N(C(C(NC2C(C)C)=O)CCC3=CC=C(O)C=C3)C)=O)CC4=CC=CC=C4)C(O)CC1)=O)=O)=O)C(OC2=O)C)=O)CC(O)=O)CCCCCCC	VYXPXPDSGOMRCH-UHFFFAOYSA-N	MSBNK-EAWAG-ED0467, MSBNK-EAWAG-EC0467	MSBNK-EAWAG-EC0467.., MSBNK-EAWAG-ED0467..	MSBNK-EAWAG-EC046701, MSBNK-EAWAG-EC046702, MSBNK-EAWAG-EC046703, MSBNK-EAWAG-EC046704, MSBNK-EAWAG-EC046705, MSBNK-EAWAG-EC046706, MSBNK-EAWAG-EC046707, MSBNK-EAWAG-EC046708, MSBNK-EAWAG-EC046709, MSBNK-EAWAG-EC046751, MSBNK-EAWAG-EC046752, MSBNK-EAWAG-EC046753, MSBNK-EAWAG-EC046754, MSBNK-EAWAG-EC046755, MSBNK-EAWAG-EC046756, MSBNK-EAWAG-EC046757, MSBNK-EAWAG-EC046758, MSBNK-EAWAG-EC046759, MSB…
512	Cyanopeptolin 1020	C50H72N10O13	0	9	9	9	9	36	2b	Planktothrix rubescens K-0576	crude extract	https://doi.org/10.1021/acs.est.4c02242	C[C@H]1OC([C@@H](NC([C@@H](N(C([C@@H](N2C([C@H](CC[C@H]2O)NC([C@@H](NC([C@H]1NC([C@@H](NC(CCCCC)=O)CCC(O)=O)=O)=O)CCC/N=C(N)/N)=O)=O)CC3=CC=CC=C3)=O)C)CC(C=C4)=CC=C4O)=O)C(C)C)=O	NYXUAFLMUQAJPS-AYGLBTBXSA-N	MSBNK-EAWAG-EC0512, MSBNK-EAWAG-ED0512	MSBNK-EAWAG-ED0512.., MSBNK-EAWAG-EC0512..	MSBNK-EAWAG-EC051201, MSBNK-EAWAG-EC051202, MSBNK-EAWAG-EC051203, MSBNK-EAWAG-EC051204, MSBNK-EAWAG-EC051205, MSBNK-EAWAG-EC051206, MSBNK-EAWAG-EC051207, MSBNK-EAWAG-EC051208, MSBNK-EAWAG-EC051209, MSBNK-EAWAG-EC051251, MSBNK-EAWAG-EC051252, MSBNK-EAWAG-EC051253, MSBNK-EAWAG-EC051254, MSBNK-EAWAG-EC051255, MSBNK-EAWAG-EC051256, MSBNK-EAWAG-EC051257, MSBNK-EAWAG-EC051258, MSBNK-EAWAG-EC051259, MSB…
532	Cyanopeptolin 1014	C49H78N10O13	0	9	9	4	4	26	2b	Microcystis panniformis, strain MIRS-04	crude extract	https://doi.org/10.1016/j.aquatox.2023.106689	O=C(NC(CCCNC(N)=N)C(NC1C(N(C(C(N(C(C(NC2C(C)C)=O)CC3=CC=C(O)C=C3)C)=O)CC(C)C)C(O)CC1)=O)=O)C(C(OC2=O)C)NC(C(CCC(O)=O)NC(CCCCCCC)=O)=O	XROOLCIJEAHFKQ-UHFFFAOYSA-N	MSBNK-EAWAG-ED0532, MSBNK-EAWAG-EC0532	MSBNK-EAWAG-ED0532.., MSBNK-EAWAG-EC0532..	MSBNK-EAWAG-EC053201, MSBNK-EAWAG-EC053202, MSBNK-EAWAG-EC053203, MSBNK-EAWAG-EC053204, MSBNK-EAWAG-EC053205, MSBNK-EAWAG-EC053206, MSBNK-EAWAG-EC053207, MSBNK-EAWAG-EC053208, MSBNK-EAWAG-EC053209, MSBNK-EAWAG-EC053251, MSBNK-EAWAG-EC053252, MSBNK-EAWAG-EC053253, MSBNK-EAWAG-EC053254, MSBNK-EAWAG-ED053201, MSBNK-EAWAG-ED053202, MSBNK-EAWAG-ED053203, MSBNK-EAWAG-ED053204, MSBNK-EAWAG-ED053205, MSB…
555	Cyanopeptolin 963A	C49H69N7O13	0	0	0	9	0	9	2b	Microcystis aeruginosa PCC7806	crude extract		CCCCCC(N[C@H](C(N[C@H]1[C@H](C)OC([C@H](C(C)C)NC([C@H](CC2=CC=CC=C2)N(C)C([C@H](CC(C)C)N3[C@H](O)CC[C@H](NC([C@H](CC4=CC=C(O)C=C4)NC1=O)=O)C3=O)=O)=O)=O)=O)CC(O)=O)=O	NGPDQWFWZNXVLZ-FJOPZUAJSA-N	MSBNK-EAWAG-ED0555	MSBNK-EAWAG-ED0555..	MSBNK-EAWAG-ED055551, MSBNK-EAWAG-ED055552, MSBNK-EAWAG-ED055553, MSBNK-EAWAG-ED055554, MSBNK-EAWAG-ED055555, MSBNK-EAWAG-ED055556, MSBNK-EAWAG-ED055557, MSBNK-EAWAG-ED055558, MSBNK-EAWAG-ED055559
603	Cyanopeptolin C	C47H74N8O12	0	15	0	13	0	28	2b	Microcystis aeruginosa PCC7806	crude extract		CCCCCC(=O)N[C@@H](CC(=O)O)C(=O)N[C@H]1[C@H](OC(=O)[C@@H](NC(=O)[C@@H](N(C(=O)[C@@H](N2[C@@H](CC[C@@H](C2=O)NC(=O)[C@@H](NC1=O)CCCCNC)O)CC(C)C)C)CC3=CC=CC=C3)C(C)C)C	QOZZMIMTOTZWNP-SXJCRJPTSA-N	MSBNK-EAWAG-EC0603, MSBNK-EAWAG-ED0603	MSBNK-EAWAG-EC0603.., MSBNK-EAWAG-ED0603..	MSBNK-EAWAG-EC060301, MSBNK-EAWAG-EC060302, MSBNK-EAWAG-EC060303, MSBNK-EAWAG-EC060304, MSBNK-EAWAG-EC060305, MSBNK-EAWAG-EC060306, MSBNK-EAWAG-EC060307, MSBNK-EAWAG-EC060308, MSBNK-EAWAG-EC060309, MSBNK-EAWAG-EC060351, MSBNK-EAWAG-EC060352, MSBNK-EAWAG-EC060353, MSBNK-EAWAG-EC060354, MSBNK-EAWAG-ED060301, MSBNK-EAWAG-ED060302, MSBNK-EAWAG-ED060303, MSBNK-EAWAG-ED060304, MSBNK-EAWAG-ED060305, MSB…
605	Micropeptin K139	C47H74N10O13	0	9	9	9	9	36	2b	Microcystis panniformis, strain MIRS-04	crude extract	https://doi.org/10.1016/j.aquatox.2023.106689	O=C([C@@H](NC([C@H](NC(CCCCC)=O)CC(O)=O)=O)[C@@H](C)OC1=O)N[C@H](C(N[C@@H]2C([N@@]([C@@H](CC2)O)[C@H]([C@H](C)CC)C(N(C)[C@@H](CC3=CC=C(C=C3)O)C(N[C@H]1[C@H](CC)C)=O)=O)=O)=O)CCCNC(N)=N	ROTFFYYCARWRHQ-WNRHWPMLSA-N	MSBNK-EAWAG-EC0605, MSBNK-EAWAG-ED0605	MSBNK-EAWAG-EC0605.., MSBNK-EAWAG-ED0605..	MSBNK-EAWAG-EC060501, MSBNK-EAWAG-EC060502, MSBNK-EAWAG-EC060503, MSBNK-EAWAG-EC060504, MSBNK-EAWAG-EC060505, MSBNK-EAWAG-EC060506, MSBNK-EAWAG-EC060507, MSBNK-EAWAG-EC060508, MSBNK-EAWAG-EC060509, MSBNK-EAWAG-EC060551, MSBNK-EAWAG-EC060552, MSBNK-EAWAG-EC060553, MSBNK-EAWAG-EC060554, MSBNK-EAWAG-EC060555, MSBNK-EAWAG-EC060556, MSBNK-EAWAG-EC060557, MSBNK-EAWAG-EC060558, MSBNK-EAWAG-EC060559, MSB…
613	Oscillapeptin J	C47H68N10O18S	0	9	9	5	9	32	2b	Planktothrix rubescens K-0576	crude extract	https://doi.org/10.1021/acs.est.4c02242	CC[C@H]([C@H]1C(O[C@@H](C)[C@H](NC([C@@H](NC([C@H](O)COS(=O)(O)=O)=O)CC2=CC=C(O)C=C2)=O)C(N[C@@H](CCC/N=C(N)\N)C(N[C@H]3CC[C@@H](O)N(C([C@H](O)C)C(N(C)[C@@H](CC4=CC=C(O)C=C4)C(N1)=O)=O)C3=O)=O)=O)=O)C	TYSLVBJOPFOBFU-WRXHAISRSA-N	MSBNK-EAWAG-EC0613, MSBNK-EAWAG-ED0613	MSBNK-EAWAG-ED0613.., MSBNK-EAWAG-EC0613..	MSBNK-EAWAG-EC061301, MSBNK-EAWAG-EC061302, MSBNK-EAWAG-EC061303, MSBNK-EAWAG-EC061304, MSBNK-EAWAG-EC061305, MSBNK-EAWAG-EC061306, MSBNK-EAWAG-EC061307, MSBNK-EAWAG-EC061308, MSBNK-EAWAG-EC061309, MSBNK-EAWAG-EC061351, MSBNK-EAWAG-EC061352, MSBNK-EAWAG-EC061353, MSBNK-EAWAG-EC061354, MSBNK-EAWAG-EC061355, MSBNK-EAWAG-EC061356, MSBNK-EAWAG-EC061357, MSBNK-EAWAG-EC061358, MSBNK-EAWAG-EC061359, MSB…
638	Cyanopeptolin 972	C46H72N10O13	0	9	9	9	9	36	2b	Microcystis panniformis, strain MIRS-04	crude extract	https://doi.org/10.1016/j.aquatox.2023.106689	O=C(NC(CCCNC(N)=N)C(NC1C(N(C(C(N(C(C(NC2C(C)C)=O)CC3=CC=C(O)C=C3)C)=O)CC(C)C)C(O)CC1)=O)=O)C(C(OC2=O)C)NC(C(CCC(O)=O)NC(CCCC)=O)=O	OHHAWMYRUPJTKQ-UHFFFAOYSA-N	MSBNK-EAWAG-ED0639, MSBNK-EAWAG-EC0639	MSBNK-EAWAG-ED0639.., MSBNK-EAWAG-EC0639..	MSBNK-EAWAG-EC063901, MSBNK-EAWAG-EC063902, MSBNK-EAWAG-EC063903, MSBNK-EAWAG-EC063904, MSBNK-EAWAG-EC063905, MSBNK-EAWAG-EC063906, MSBNK-EAWAG-EC063907, MSBNK-EAWAG-EC063908, MSBNK-EAWAG-EC063909, MSBNK-EAWAG-EC063951, MSBNK-EAWAG-EC063952, MSBNK-EAWAG-EC063953, MSBNK-EAWAG-EC063954, MSBNK-EAWAG-EC063955, MSBNK-EAWAG-EC063956, MSBNK-EAWAG-EC063957, MSBNK-EAWAG-EC063958, MSBNK-EAWAG-EC063959, MSB…
668	Anabaenopeptin 871	C46H61N7O10	0	5	0	6	0	11	2b	Greifensee isolate Microcystis G2020	crude extract	https://doi.org/10.1021/acs.est.4c04813	O=C(NC(CC1=CC=CC=C1)C(O)=O)NC(CCCCNC(C(CCC2=CC=C(O)C=C2)NC3=O)=O)C(NC(C(CC)C)C(NC(CCC4=CC=C(O)C=C4)C(N(C)C3C)=O)=O)=O	PQROCLKHWNWBTI-UHFFFAOYSA-N	MSBNK-EAWAG-ED0668	MSBNK-EAWAG-ED0668..	MSBNK-EAWAG-ED066801, MSBNK-EAWAG-ED066802, MSBNK-EAWAG-ED066803, MSBNK-EAWAG-ED066804, MSBNK-EAWAG-ED066805, MSBNK-EAWAG-ED066851, MSBNK-EAWAG-ED066852, MSBNK-EAWAG-ED066853, MSBNK-EAWAG-ED066854, MSBNK-EAWAG-ED066855, MSBNK-EAWAG-ED066856
699	Nodulapeptin 879	C45H65N7O11	0	5	0	3	0	8	2b	Nodularia spumigena	crude extract	https://doi.org/10.3390/md11010001	O=C(N(C(CCC1=CC=C(O)C=C1)C(NC(COC(C)=O)C2=O)=O)C)C(NC(C(C(CC)C)NC(C(CCCCN2)NC(NC(C(CC)C)C(O)=O)=O)=O)=O)CCC3=CC=CC=C3	LTVNLDSXISIYIL-UHFFFAOYSA-N	MSBNK-EAWAG-ED0699	MSBNK-EAWAG-ED0699..	MSBNK-EAWAG-ED069901, MSBNK-EAWAG-ED069902, MSBNK-EAWAG-ED069904, MSBNK-EAWAG-ED069905, MSBNK-EAWAG-ED069906, MSBNK-EAWAG-ED069951, MSBNK-EAWAG-ED069952, MSBNK-EAWAG-ED069953
733	[Met6] Nodulapeptin C	C44H65N7O9S2	0	9	9	6	5	29	2b	Nodularia spumigena KAC71	crude extract	https://doi.org/10.1016/j.chembiol.2010.01.017	O=C(N(C(CCC1=CC=C(O)C=C1)C(NC(CCSC)C2=O)=O)C)C(NC(C(CCSC)NC(C(CCCCN2)NC(NC(C(CC)C)C(O)=O)=O)=O)=O)CCC3=CC=CC=C3	UVYPXLQJIYVPPA-UHFFFAOYSA-N	MSBNK-EAWAG-EC0733, MSBNK-EAWAG-ED0733	MSBNK-EAWAG-EC0733.., MSBNK-EAWAG-ED0733..	MSBNK-EAWAG-EC073301, MSBNK-EAWAG-EC073302, MSBNK-EAWAG-EC073303, MSBNK-EAWAG-EC073304, MSBNK-EAWAG-EC073305, MSBNK-EAWAG-EC073306, MSBNK-EAWAG-EC073307, MSBNK-EAWAG-EC073308, MSBNK-EAWAG-EC073309, MSBNK-EAWAG-EC073351, MSBNK-EAWAG-EC073352, MSBNK-EAWAG-EC073353, MSBNK-EAWAG-EC073354, MSBNK-EAWAG-EC073355, MSBNK-EAWAG-ED073301, MSBNK-EAWAG-ED073302, MSBNK-EAWAG-ED073303, MSBNK-EAWAG-ED073304, MSB…
735	Nodulapeptin 883a	C44H65N7O8S2	0	4	0	4	0	8	2b	Nodularia spumigena KAC71	crude extract	https://doi.org/10.3390/md11010001	O=C(N(C(CCC1=CC=CC=C1)C(NC(CCSC)C2=O)=O)C)C(NC(C(CCSC)NC(C(CCCCN2)NC(NC(C(CC)C)C(O)=O)=O)=O)=O)CCC3=CC=CC=C3	XVMDQBMZIUJUKI-UHFFFAOYSA-N	MSBNK-EAWAG-ED0735	MSBNK-EAWAG-ED0735..	MSBNK-EAWAG-ED073501, MSBNK-EAWAG-ED073502, MSBNK-EAWAG-ED073504, MSBNK-EAWAG-ED073505, MSBNK-EAWAG-ED073551, MSBNK-EAWAG-ED073552, MSBNK-EAWAG-ED073553, MSBNK-EAWAG-ED073554
748	Nodulapeptin B	C44H63N7O12S	0	9	0	6	0	15	2b	Anabaena	crude extract	https://doi.org/10.1016/j.chembiol.2010.01.017; https://www.jstage.jst.go.jp/article/massspec/48/1/48_1_56/_pdf	CC[C@H]([C@@H](NC(N[C@@H]1CCCCNC([C@H](COC(C)=O)NC([C@H](CCC2=CC=C(O)C=C2)N(C)C([C@H](CCC3=CC=CC=C3)NC([C@H](CCS(C)=O)NC1=O)=O)=O)=O)=O)=O)C(O)=O)C	ZTBSRBSUQIFLBN-MTFODHARSA-N	MSBNK-EAWAG-ED0748	MSBNK-EAWAG-ED0748..	MSBNK-EAWAG-ED074801, MSBNK-EAWAG-ED074802, MSBNK-EAWAG-ED074803, MSBNK-EAWAG-ED074804, MSBNK-EAWAG-ED074805, MSBNK-EAWAG-ED074806, MSBNK-EAWAG-ED074807, MSBNK-EAWAG-ED074808, MSBNK-EAWAG-ED074809, MSBNK-EAWAG-ED074851, MSBNK-EAWAG-ED074852, MSBNK-EAWAG-ED074853, MSBNK-EAWAG-ED074854, MSBNK-EAWAG-ED074855, MSBNK-EAWAG-ED074856
750	Nodulapeptin C	C44H63N7O11S	0	9	9	9	8	35	2b	Nodularia spumigena KAC71	crude extract	https://doi.org/10.1016/j.chembiol.2010.01.017	O=C(N(C(CCC1=CC=C(O)C=C1)C(NC(COC(C)=O)C2=O)=O)C)C(NC(C(CCSC)NC(C(CCCCN2)NC(NC(C(CC)C)C(O)=O)=O)=O)=O)CCC3=CC=CC=C3	XTDLZZLFKOTTLJ-UHFFFAOYSA-N	MSBNK-EAWAG-EC0750, MSBNK-EAWAG-ED0750	MSBNK-EAWAG-ED0750.., MSBNK-EAWAG-EC0750..	MSBNK-EAWAG-EC075001, MSBNK-EAWAG-EC075002, MSBNK-EAWAG-EC075003, MSBNK-EAWAG-EC075004, MSBNK-EAWAG-EC075005, MSBNK-EAWAG-EC075006, MSBNK-EAWAG-EC075007, MSBNK-EAWAG-EC075008, MSBNK-EAWAG-EC075009, MSBNK-EAWAG-EC075051, MSBNK-EAWAG-EC075052, MSBNK-EAWAG-EC075053, MSBNK-EAWAG-EC075054, MSBNK-EAWAG-EC075055, MSBNK-EAWAG-EC075056, MSBNK-EAWAG-EC075057, MSBNK-EAWAG-EC075058, MSBNK-EAWAG-ED075001, MSB…
752	Nodulapeptin 881a	C44H63N7O10S	0	9	7	6	4	26	2b	Nodularia spumigena KAC71	crude extract	https://doi.org/10.3390/md11010001	O=C(N(C(CCC1=CC=CC=C1)C(NC(COC(C)=O)C2=O)=O)C)C(NC(C(CCSC)NC(C(CCCCN2)NC(NC(C(CC)C)C(O)=O)=O)=O)=O)CCC3=CC=CC=C3	COYVFWSNQRUPIO-UHFFFAOYSA-N	MSBNK-EAWAG-ED0752, MSBNK-EAWAG-EC0752	MSBNK-EAWAG-ED0752.., MSBNK-EAWAG-EC0752..	MSBNK-EAWAG-EC075201, MSBNK-EAWAG-EC075202, MSBNK-EAWAG-EC075203, MSBNK-EAWAG-EC075204, MSBNK-EAWAG-EC075205, MSBNK-EAWAG-EC075206, MSBNK-EAWAG-EC075207, MSBNK-EAWAG-EC075251, MSBNK-EAWAG-EC075252, MSBNK-EAWAG-EC075253, MSBNK-EAWAG-EC075254, MSBNK-EAWAG-ED075201, MSBNK-EAWAG-ED075202, MSBNK-EAWAG-ED075203, MSBNK-EAWAG-ED075204, MSBNK-EAWAG-ED075205, MSBNK-EAWAG-ED075206, MSBNK-EAWAG-ED075207, MSB…
805	Anabaenopeptin F	C42H62N10O9	0	9	9	9	9	36	2b	Dolichospermum flos aquae NIVA-CYA 269/6	crude extract	https://doi.org/10.1021/acs.est.4c02242; https://doi.org/10.1021/acs.est.4c04813; https://doi.org/10.1021/acs.est.1c04194	C[C@H]1C(N[C@@H](CC2=CC=CC=C2)C(NCCCC[C@@H](NC(N[C@@H](C(O)=O)CCC/N=C(N)\N)=O)C(N[C@@H]([C@H](C)CC)C(NC(CCC3=CC=C(O)C=C3)C(N1C)=O)=O)=O)=O)=O	RAUPUVQHUFXDQT-XQEBCNPXSA-N	MSBNK-EAWAG-ED0805, MSBNK-EAWAG-EC0805	MSBNK-EAWAG-EC0805.., MSBNK-EAWAG-ED0805..	MSBNK-EAWAG-EC080501, MSBNK-EAWAG-EC080502, MSBNK-EAWAG-EC080503, MSBNK-EAWAG-EC080504, MSBNK-EAWAG-EC080505, MSBNK-EAWAG-EC080506, MSBNK-EAWAG-EC080507, MSBNK-EAWAG-EC080508, MSBNK-EAWAG-EC080509, MSBNK-EAWAG-EC080551, MSBNK-EAWAG-EC080552, MSBNK-EAWAG-EC080553, MSBNK-EAWAG-EC080554, MSBNK-EAWAG-EC080555, MSBNK-EAWAG-EC080556, MSBNK-EAWAG-EC080557, MSBNK-EAWAG-EC080558, MSBNK-EAWAG-EC080559, MSB…
809	Anabaenopeptin 807	C42H61N7O9	0	0	0	4	0	4	2b	Greifensee isolate Microcystis G2011	crude extract	https://doi.org/10.1021/acs.est.4c04813	O=C(N(C(C)C(NC(CC1=CC=CC=C1)C2=O)=O)C)C(NC(C(C(CC)C)NC(C(CCCCN2)NC(NC(C(CC)C)C(O)=O)=O)=O)=O)CCC3=CC=C(O)C=C3	DOYBAFJOBDCILF-UHFFFAOYSA-N	MSBNK-EAWAG-ED0809	MSBNK-EAWAG-ED0809..	MSBNK-EAWAG-ED080951, MSBNK-EAWAG-ED080952, MSBNK-EAWAG-ED080953, MSBNK-EAWAG-ED080954
847	Microginin 770	C41H63N5O9	0	9	9	9	9	36	2b	Microcystis aeruginosa, strain LTPNA08	crude extract	https://doi.org/10.1111/j.1574-6941.2012.01439.x	O=C(NC(CC1=CC=C(O)C=C1)C(O)=O)C(CCC2=CC=C(O)C=C2)NC(C(CC(C)C)NC(C(C(C)C)NC(C(O)C(NC)CCCCCCC)=O)=O)=O	YSNCVQPXJAIHHN-UHFFFAOYSA-N	MSBNK-EAWAG-ED0847, MSBNK-EAWAG-EC0847	MSBNK-EAWAG-EC0847.., MSBNK-EAWAG-ED0847..	MSBNK-EAWAG-EC084701, MSBNK-EAWAG-EC084702, MSBNK-EAWAG-EC084703, MSBNK-EAWAG-EC084704, MSBNK-EAWAG-EC084705, MSBNK-EAWAG-EC084706, MSBNK-EAWAG-EC084707, MSBNK-EAWAG-EC084708, MSBNK-EAWAG-EC084709, MSBNK-EAWAG-EC084751, MSBNK-EAWAG-EC084752, MSBNK-EAWAG-EC084753, MSBNK-EAWAG-EC084754, MSBNK-EAWAG-EC084755, MSBNK-EAWAG-EC084756, MSBNK-EAWAG-EC084757, MSBNK-EAWAG-EC084758, MSBNK-EAWAG-EC084759, MSB…
897	Microginin SD755	C40H61N5O9	0	9	0	0	0	9	2b	Microcystis aeruginosa,strain NPCD-01	crude extract	https://doi.org/10.1016/j.aquatox.2023.106689	CCCCCC(C(C(=O)N[C@@H](C(C)C)C(=O)N(C)[C@@H]([C@@H](C)CC)C(=O)N(C)[C@@H](CC1=CC=C(C=C1)O)C(=O)N[C@@H](CC2=CC=C(C=C2)O)C(=O)O)O)NC	LGIDGQNWZFGZCH-WVNIJTHNSA-N	MSBNK-EAWAG-ED0897	MSBNK-EAWAG-ED0897..	MSBNK-EAWAG-ED089701, MSBNK-EAWAG-ED089702, MSBNK-EAWAG-ED089703, MSBNK-EAWAG-ED089704, MSBNK-EAWAG-ED089705, MSBNK-EAWAG-ED089706, MSBNK-EAWAG-ED089707, MSBNK-EAWAG-ED089708, MSBNK-EAWAG-ED089709
898	Microginin 756	C40H61N5O9	0	9	9	9	9	36	2b	Microcystis aeruginosa, strain LTPNA08	crude extract	https://doi.org/10.1111/j.1574-6941.2012.01439.x	O=C(NC(CC1=CC=C(O)C=C1)C(O)=O)C(CCC2=CC=C(O)C=C2)NC(C(CC(C)C)NC(C(C(C)C)NC(C(O)C(N[H])CCCCCCC)=O)=O)=O	IFKUPHYTIDOPIM-UHFFFAOYSA-N	MSBNK-EAWAG-ED0898, MSBNK-EAWAG-EC0898	MSBNK-EAWAG-EC0898.., MSBNK-EAWAG-ED0898..	MSBNK-EAWAG-EC089801, MSBNK-EAWAG-EC089802, MSBNK-EAWAG-EC089803, MSBNK-EAWAG-EC089804, MSBNK-EAWAG-EC089805, MSBNK-EAWAG-EC089806, MSBNK-EAWAG-EC089807, MSBNK-EAWAG-EC089808, MSBNK-EAWAG-EC089809, MSBNK-EAWAG-EC089851, MSBNK-EAWAG-EC089852, MSBNK-EAWAG-EC089853, MSBNK-EAWAG-EC089854, MSBNK-EAWAG-EC089855, MSBNK-EAWAG-EC089856, MSBNK-EAWAG-EC089857, MSBNK-EAWAG-EC089858, MSBNK-EAWAG-EC089859, MSB…
939	Planktocyclin	C39H60N8O8S	0	9	0	0	0	9	2b	Planktothrix rubescens K-0576	crude extract	https://doi.org/10.1021/acs.est.4c02242	CC(C)C[C@H]1C(=O)N[C@H](C(=O)N[C@H](C(=O)N[C@H](C(=O)NCC(=O)N[C@H](C(=O)N2CCC[C@H]2C(=O)NCC(=O)N1)C(C)C)CC3=CC=CC=C3)CCSC)C(C)C	ZMRRRONVXWEVSB-ODNAPOIPSA-N	MSBNK-EAWAG-ED0939	MSBNK-EAWAG-ED0939..	MSBNK-EAWAG-ED093901, MSBNK-EAWAG-ED093902, MSBNK-EAWAG-ED093903, MSBNK-EAWAG-ED093904, MSBNK-EAWAG-ED093905, MSBNK-EAWAG-ED093906, MSBNK-EAWAG-ED093907, MSBNK-EAWAG-ED093908, MSBNK-EAWAG-ED093909
947	Nostoginin BN741	C39H59N5O9	0	9	9	0	9	27	2b	Microcystis aeruginosa,strain NPCD-01	crude extract	https://doi.org/10.1016/j.aquatox.2023.106689	CCCCCCCC(C(C(NC(C(N(C)C(C(NC(CC1=CC=C(O)C=C1)C(NC(CC2=CC=C(O)C=C2)C(O)=O)=O)=O)CC(C)C)=O)C)=O)O)NC	AQINXMPZZHMZRR-UHFFFAOYSA-N	MSBNK-EAWAG-ED0943, MSBNK-EAWAG-EC0943	MSBNK-EAWAG-EC0943.., MSBNK-EAWAG-ED0943..	MSBNK-EAWAG-EC094301, MSBNK-EAWAG-EC094302, MSBNK-EAWAG-EC094303, MSBNK-EAWAG-EC094304, MSBNK-EAWAG-EC094305, MSBNK-EAWAG-EC094306, MSBNK-EAWAG-EC094307, MSBNK-EAWAG-EC094308, MSBNK-EAWAG-EC094309, MSBNK-EAWAG-EC094351, MSBNK-EAWAG-EC094352, MSBNK-EAWAG-EC094353, MSBNK-EAWAG-EC094354, MSBNK-EAWAG-EC094355, MSBNK-EAWAG-EC094356, MSBNK-EAWAG-EC094357, MSBNK-EAWAG-EC094358, MSBNK-EAWAG-EC094359, MSB…
948	Microginin 757	C39H59N5O10	0	9	0	0	0	9	2b	Greifensee sample	crude extract	https://doi.org/10.1021/acs.est.4c04813	OC(C(NC(C(N(C(CC(C)C)C(NC(C(NC(CC1=CC=C(O)C=C1)C(O)=O)=O)CC2=CC=C(O)C=C2)=O)C)=O)C(O)C)=O)C(N)CCCCCCC	FXNVBPMPLYGNFO-UHFFFAOYSA-N	MSBNK-EAWAG-ED0948	MSBNK-EAWAG-ED0948..	MSBNK-EAWAG-ED094801, MSBNK-EAWAG-ED094802, MSBNK-EAWAG-ED094803, MSBNK-EAWAG-ED094804, MSBNK-EAWAG-ED094805, MSBNK-EAWAG-ED094806, MSBNK-EAWAG-ED094807, MSBNK-EAWAG-ED094808, MSBNK-EAWAG-ED094809
975	Microginin FR5	C38H55N5O9	0	7	0	0	0	7	2b	Greifensee Microcystis G2011	crude extract	https://doi.org/10.1021/acs.est.4c04813	OC(C(CCCCCCC)N)C(NC(C(C)C)C(N1CCCC1C(NC(CC2=CC=C(C=C2)O)C(NC(C(O)=O)CC3=CC=C(O)C=C3)=O)=O)=O)=O	KXRLIMLXCPEJPD-UHFFFAOYSA-N	MSBNK-EAWAG-ED0975	MSBNK-EAWAG-ED0975..	MSBNK-EAWAG-ED097501, MSBNK-EAWAG-ED097502, MSBNK-EAWAG-ED097503, MSBNK-EAWAG-ED097504, MSBNK-EAWAG-ED097505, MSBNK-EAWAG-ED097506, MSBNK-EAWAG-ED097507
1019	Microginin 761B	C37H52ClN5O10	0	9	0	4	0	13	2b	Greifensee isolate Microcystis G2011	crude extract	https://doi.org/10.1021/acs.est.4c04813	NC(C(C(NC(C(N1C(CCC1)C(NC(CC2=CC=C(O)C=C2)C(NC(C(O)=O)CC3=CC=C(O)C=C3)=O)=O)=O)C(C)O)=O)O)CCCCCCCCl	NWKXLGDOMIUDOE-UHFFFAOYSA-N	MSBNK-EAWAG-ED1019	MSBNK-EAWAG-ED1019..	MSBNK-EAWAG-ED101901, MSBNK-EAWAG-ED101902, MSBNK-EAWAG-ED101903, MSBNK-EAWAG-ED101904, MSBNK-EAWAG-ED101905, MSBNK-EAWAG-ED101906, MSBNK-EAWAG-ED101907, MSBNK-EAWAG-ED101908, MSBNK-EAWAG-ED101909, MSBNK-EAWAG-ED101951, MSBNK-EAWAG-ED101952, MSBNK-EAWAG-ED101953, MSBNK-EAWAG-ED101954
1221	Spumigin A	C31H44N6O7	0	9	9	3	3	24	2b	Nodularia spumigena KAC71	crude extract	https://doi.org/10.1371/journal.pone.0073618; https://www.jstage.jst.go.jp/article/massspec/48/1/48_1_56/_pdf	C[C@H]1C[C@@H](C(NC(CO)CCCNC(N)=N)=O)N(C([C@H](NC([C@H](O)CC2=CC=C(O)C=C2)=O)CCC3=CC=C(O)C=C3)=O)C1	LRHLULGPZSFCCN-NBJYBXKZSA-N	MSBNK-EAWAG-ED1221, MSBNK-EAWAG-EC1221	MSBNK-EAWAG-ED1221.., MSBNK-EAWAG-EC1221..	MSBNK-EAWAG-EC122101, MSBNK-EAWAG-EC122102, MSBNK-EAWAG-EC122103, MSBNK-EAWAG-EC122104, MSBNK-EAWAG-EC122105, MSBNK-EAWAG-EC122106, MSBNK-EAWAG-EC122107, MSBNK-EAWAG-EC122108, MSBNK-EAWAG-EC122109, MSBNK-EAWAG-EC122151, MSBNK-EAWAG-EC122152, MSBNK-EAWAG-EC122153, MSBNK-EAWAG-ED122101, MSBNK-EAWAG-ED122102, MSBNK-EAWAG-ED122103, MSBNK-EAWAG-ED122104, MSBNK-EAWAG-ED122105, MSBNK-EAWAG-ED122106, MSB…
1231	Spumigin G	C31H42N6O6	0	9	9	0	0	18	2b	Nodularia spumigena KAC71	crude extract	https://doi.org/10.1111/j.1365-2958.2009.06816.x	C[C@H]1C[C@H](N(C1)C(=O)[C@@H](CCC2=CC=CC=C2)NC(=O)[C@@H](CC3=CC=C(C=C3)O)O)C(=O)NC(CCCN=C(N)N)C=O	YGAGCUYKOBGAQX-SYCDWYGJSA-N	MSBNK-EAWAG-ED1231, MSBNK-EAWAG-EC1231	MSBNK-EAWAG-EC1231.., MSBNK-EAWAG-ED1231..	MSBNK-EAWAG-EC123101, MSBNK-EAWAG-EC123102, MSBNK-EAWAG-EC123103, MSBNK-EAWAG-EC123104, MSBNK-EAWAG-EC123105, MSBNK-EAWAG-EC123106, MSBNK-EAWAG-EC123107, MSBNK-EAWAG-EC123108, MSBNK-EAWAG-EC123109, MSBNK-EAWAG-ED123101, MSBNK-EAWAG-ED123102, MSBNK-EAWAG-ED123103, MSBNK-EAWAG-ED123104, MSBNK-EAWAG-ED123105, MSBNK-EAWAG-ED123106, MSBNK-EAWAG-ED123107, MSBNK-EAWAG-ED123108, MSBNK-EAWAG-ED123109
1245	Aeruginosin NAL2	C30H46N6O6	0	9	9	6	6	30	2b	Nodularia spumigena KAC71	crude extract	https://doi.org/10.1371/journal.pone.0073618	CCCCCC(N[C@H](C(N([C@H](C(NC(C=O)CCCNC(N)=N)=O)C1)[C@@H]2[C@H]1CCC(O)C2)=O)CC3=CC=C(O)C=C3)=O	NYGVGDLVEMUBNK-ZHYXHTNASA-N	MSBNK-EAWAG-EC1245, MSBNK-EAWAG-ED1245	MSBNK-EAWAG-ED1245.., MSBNK-EAWAG-EC1245..	MSBNK-EAWAG-EC124501, MSBNK-EAWAG-EC124502, MSBNK-EAWAG-EC124503, MSBNK-EAWAG-EC124504, MSBNK-EAWAG-EC124505, MSBNK-EAWAG-EC124506, MSBNK-EAWAG-EC124507, MSBNK-EAWAG-EC124508, MSBNK-EAWAG-EC124509, MSBNK-EAWAG-EC124551, MSBNK-EAWAG-EC124552, MSBNK-EAWAG-EC124553, MSBNK-EAWAG-EC124554, MSBNK-EAWAG-EC124555, MSBNK-EAWAG-EC124556, MSBNK-EAWAG-ED124501, MSBNK-EAWAG-ED124502, MSBNK-EAWAG-ED124503, MSB…
1250	Spumigin D	C30H42N6O7	0	9	9	0	0	18	2b	Nodularia spumigena KAC71	crude extract	https://doi.org/10.1111/j.1365-2958.2009.06816.x	OC1=CC=C(C[C@@H](O)C(N[C@@H](C(N2[C@H](C(NC(CCCNC(N)=N)CO)=O)CCC2)=O)CCC3=CC=C(O)C=C3)=O)C=C1	KRNLOYZRJLTDBI-TUJAQADMSA-N	MSBNK-EAWAG-ED1250, MSBNK-EAWAG-EC1250	MSBNK-EAWAG-ED1250.., MSBNK-EAWAG-EC1250..	MSBNK-EAWAG-EC125001, MSBNK-EAWAG-EC125002, MSBNK-EAWAG-EC125003, MSBNK-EAWAG-EC125004, MSBNK-EAWAG-EC125005, MSBNK-EAWAG-EC125006, MSBNK-EAWAG-EC125007, MSBNK-EAWAG-EC125008, MSBNK-EAWAG-EC125009, MSBNK-EAWAG-ED125001, MSBNK-EAWAG-ED125002, MSBNK-EAWAG-ED125003, MSBNK-EAWAG-ED125004, MSBNK-EAWAG-ED125005, MSBNK-EAWAG-ED125006, MSBNK-EAWAG-ED125007, MSBNK-EAWAG-ED125008, MSBNK-EAWAG-ED125009
1256	Spumigin F	C30H40N6O7	0	9	9	0	0	18	2b	Nodularia spumigena KAC71	crude extract	https://doi.org/10.1111/j.1365-2958.2009.06816.x	OC1=CC=C(C[C@@H](O)C(N[C@@H](C(N2[C@H](C(NC(CCCNC(N)=N)C=O)=O)CCC2)=O)CCC3=CC=C(O)C=C3)=O)C=C1	ZSNZKFBMFHDMOM-TUJAQADMSA-N	MSBNK-EAWAG-EC1256, MSBNK-EAWAG-ED1256	MSBNK-EAWAG-EC1256.., MSBNK-EAWAG-ED1256..	MSBNK-EAWAG-EC125601, MSBNK-EAWAG-EC125602, MSBNK-EAWAG-EC125603, MSBNK-EAWAG-EC125604, MSBNK-EAWAG-EC125605, MSBNK-EAWAG-EC125606, MSBNK-EAWAG-EC125607, MSBNK-EAWAG-EC125608, MSBNK-EAWAG-EC125609, MSBNK-EAWAG-ED125601, MSBNK-EAWAG-ED125602, MSBNK-EAWAG-ED125603, MSBNK-EAWAG-ED125604, MSBNK-EAWAG-ED125605, MSBNK-EAWAG-ED125606, MSBNK-EAWAG-ED125607, MSBNK-EAWAG-ED125608, MSBNK-EAWAG-ED125609
1275	Oscillaginin A	C29H47ClO8N4	0	9	0	7	0	16	2b	Greifensee sample	crude extract	https://doi.org/10.1021/acs.est.4c04813	CC(C)[C@@H](C(=O)N[C@@H](CCC1=CC=C(C=C1)O)C(=O)O)N(C)C(=O)[C@H](CO)NC(=O)[C@H]([C@@H](CCCCCCCCl)N)O	QYOGCHNVZHLFTR-RYWAYVEBSA-N	MSBNK-EAWAG-ED1275	MSBNK-EAWAG-ED1275..	MSBNK-EAWAG-ED127501, MSBNK-EAWAG-ED127502, MSBNK-EAWAG-ED127503, MSBNK-EAWAG-ED127504, MSBNK-EAWAG-ED127505, MSBNK-EAWAG-ED127506, MSBNK-EAWAG-ED127507, MSBNK-EAWAG-ED127508, MSBNK-EAWAG-ED127509, MSBNK-EAWAG-ED127551, MSBNK-EAWAG-ED127552, MSBNK-EAWAG-ED127553, MSBNK-EAWAG-ED127554, MSBNK-EAWAG-ED127555, MSBNK-EAWAG-ED127556, MSBNK-EAWAG-ED127557
1332	Muscoride A	C28H40N4O5	0	9	9	0	0	18	2b	Nostoc muscorum IAM M14	crude extract		CC1=C(C2=NC(C(OC/C=C(C)\C)=O)=C(C)O2)N=C(C3CCCN3C(C(NC(C)(C=C)C)C(C)C)=O)O1	PFXJYHPNSWNJBP-UHFFFAOYSA-N	MSBNK-EAWAG-ED1332, MSBNK-EAWAG-EC1332	MSBNK-EAWAG-ED1332.., MSBNK-EAWAG-EC1332..	MSBNK-EAWAG-EC133201, MSBNK-EAWAG-EC133202, MSBNK-EAWAG-EC133203, MSBNK-EAWAG-EC133204, MSBNK-EAWAG-EC133205, MSBNK-EAWAG-EC133206, MSBNK-EAWAG-EC133207, MSBNK-EAWAG-EC133208, MSBNK-EAWAG-EC133209, MSBNK-EAWAG-ED133201, MSBNK-EAWAG-ED133202, MSBNK-EAWAG-ED133203, MSBNK-EAWAG-ED133204, MSBNK-EAWAG-ED133205, MSBNK-EAWAG-ED133206, MSBNK-EAWAG-ED133207, MSBNK-EAWAG-ED133208, MSBNK-EAWAG-ED133209
1402	Aerucyclamide D	C26H30N6O4S3	0	9	9	3	0	21	2b	commercial, CyanoBioTech now Simris	Bioreagent	https://doi.org/10.1021/acs.est.4c02242	C[C@@H]1[C@H]2C(=O)NCC3=NC(=CS3)C(=O)N[C@H](C4=N[C@@H](CS4)C(=O)N[C@H](C(=N2)O1)CC5=CC=CC=C5)CCSC	MLBROOJXUZKDHY-PKPICYNoSA-N	MSBNK-EAWAG-EC1402, MSBNK-EAWAG-ED1402	MSBNK-EAWAG-EC1402.., MSBNK-EAWAG-ED1402..	MSBNK-EAWAG-EC140201, MSBNK-EAWAG-EC140202, MSBNK-EAWAG-EC140203, MSBNK-EAWAG-EC140204, MSBNK-EAWAG-EC140205, MSBNK-EAWAG-EC140206, MSBNK-EAWAG-EC140207, MSBNK-EAWAG-EC140208, MSBNK-EAWAG-EC140209, MSBNK-EAWAG-ED140201, MSBNK-EAWAG-ED140202, MSBNK-EAWAG-ED140203, MSBNK-EAWAG-ED140204, MSBNK-EAWAG-ED140205, MSBNK-EAWAG-ED140206, MSBNK-EAWAG-ED140207, MSBNK-EAWAG-ED140208, MSBNK-EAWAG-ED140209, MSB…
1503	Nostosin B	C22H37N5O5	0	9	9	0	0	18	2b	Nostoc FSN	crude extract	https://pubs.acs.org/doi/10.1021/np500106w	OC1=CC=C(C=C1)CCC(C(N[C@H](C(N[C@@H](CCCNC(N)=N)CO)=O)[C@@H](C)CC)=O)O	NFEXMBMBZZNYQK-JEWWICQWSA-N	MSBNK-EAWAG-EC1503, MSBNK-EAWAG-ED1503	MSBNK-EAWAG-EC1503.., MSBNK-EAWAG-ED1503..	MSBNK-EAWAG-EC150301, MSBNK-EAWAG-EC150302, MSBNK-EAWAG-EC150303, MSBNK-EAWAG-EC150304, MSBNK-EAWAG-EC150305, MSBNK-EAWAG-EC150306, MSBNK-EAWAG-EC150307, MSBNK-EAWAG-EC150308, MSBNK-EAWAG-EC150309, MSBNK-EAWAG-ED150301, MSBNK-EAWAG-ED150302, MSBNK-EAWAG-ED150303, MSBNK-EAWAG-ED150304, MSBNK-EAWAG-ED150305, MSBNK-EAWAG-ED150306, MSBNK-EAWAG-ED150307, MSBNK-EAWAG-ED150308, MSBNK-EAWAG-ED150309
1504	Nostosin A	C22H35N5O5	0	9	9	0	0	18	2b	Nostoc FSN	crude extract	https://pubs.acs.org/doi/10.1021/np500106w	OC1=CC=C(CCC(O)C(N[C@@H]([C@H](CC)C)C(N[C@H](C2O)CCCN2C(N)=N)=O)=O)C=C1	MKNWXPPWASGIJB-MBFYVNQYSA-N	MSBNK-EAWAG-EC1504, MSBNK-EAWAG-ED1504	MSBNK-EAWAG-ED1504.., MSBNK-EAWAG-EC1504..	MSBNK-EAWAG-EC150401, MSBNK-EAWAG-EC150402, MSBNK-EAWAG-EC150403, MSBNK-EAWAG-EC150404, MSBNK-EAWAG-EC150405, MSBNK-EAWAG-EC150406, MSBNK-EAWAG-EC150407, MSBNK-EAWAG-EC150408, MSBNK-EAWAG-EC150409, MSBNK-EAWAG-ED150401, MSBNK-EAWAG-ED150402, MSBNK-EAWAG-ED150403, MSBNK-EAWAG-ED150404, MSBNK-EAWAG-ED150405, MSBNK-EAWAG-ED150406, MSBNK-EAWAG-ED150407, MSBNK-EAWAG-ED150408, MSBNK-EAWAG-ED150409
1800	MC-FR	C52H72N10O12	0	7	0	6	0	13	2b	AB2017/14	crude extract		C[C@@H](\C=C(/C)\C=C\[C@@H]1NC(=O)[C@H](CCCNC(=N)N)NC(=O)[C@@H](C)[C@@H](NC(=O)[C@H](Cc2ccccc2)NC(=O)[C@@H](C)NC(=O)C(=C)N(C)C(=O)CC[C@@H](NC(=O)[C@H]1C)C(=O)O)C(=O)O)[C@H](Cc1ccccc1)OC	NCIZAPYSXYPFOU-POWPIGGBSA-N	MSBNK-EAWAG-ED1800	MSBNK-EAWAG-ED1800..	MSBNK-EAWAG-ED180001, MSBNK-EAWAG-ED180002, MSBNK-EAWAG-ED180003, MSBNK-EAWAG-ED180004, MSBNK-EAWAG-ED180005, MSBNK-EAWAG-ED180006, MSBNK-EAWAG-ED180007, MSBNK-EAWAG-ED180051, MSBNK-EAWAG-ED180052, MSBNK-EAWAG-ED180053, MSBNK-EAWAG-ED180054, MSBNK-EAWAG-ED180055, MSBNK-EAWAG-ED180056
1835	MC-FL	C52H71N7O12	0	9	9	7	8	33	2b	Microcystis aeruginosa CCAP 1450/10	crude extract	https://doi.org/10.1016/j.toxicon.2013.03.016	C[C@@H](\C=C(/C)\C=C\[C@@H]1NC(=O)[C@H](CC(C)C)NC(=O)[C@@H](C)[C@@H](NC(=O)[C@H](Cc2ccccc2)NC(=O)[C@@H](C)NC(=O)C(=C)N(C)C(=O)CC[C@@H](NC(=O)[C@H]1C)C(=O)O)C(=O)O)[C@H](Cc1ccccc1)OC	JNMCFADRRBGAIM-QVWKUIOOSA-N	MSBNK-EAWAG-ED1835, MSBNK-EAWAG-EC1835	MSBNK-EAWAG-EC1835.., MSBNK-EAWAG-ED1835..	MSBNK-EAWAG-EC183501, MSBNK-EAWAG-EC183502, MSBNK-EAWAG-EC183503, MSBNK-EAWAG-EC183504, MSBNK-EAWAG-EC183505, MSBNK-EAWAG-EC183506, MSBNK-EAWAG-EC183507, MSBNK-EAWAG-EC183508, MSBNK-EAWAG-EC183509, MSBNK-EAWAG-EC183551, MSBNK-EAWAG-EC183552, MSBNK-EAWAG-EC183553, MSBNK-EAWAG-EC183554, MSBNK-EAWAG-EC183555, MSBNK-EAWAG-EC183556, MSBNK-EAWAG-EC183557, MSBNK-EAWAG-EC183558, MSBNK-EAWAG-ED183501, MSB…
1869	MC-YL	C52H71N7O13	0	9	0	7	0	16	2b	Microcystis aeruginosa CCAP 1450/10	crude extract	https://doi.org/10.1016/j.toxicon.2013.03.017	C[C@@H](\C=C(/C)\C=C\[C@@H]1NC(=O)[C@H](CC(C)C)NC(=O)[C@@H](C)[C@@H](NC(=O)[C@H](Cc2ccc(O)cc2)NC(=O)[C@@H](C)NC(=O)C(=C)N(C)C(=O)CC[C@@H](NC(=O)[C@H]1C)C(=O)O)C(=O)O)[C@H](Cc1ccccc1)OC	ULVKNPZLIDQRTH-WSTSHCHISA-N	MSBNK-EAWAG-ED1869	MSBNK-EAWAG-ED1869..	MSBNK-EAWAG-ED186901, MSBNK-EAWAG-ED186902, MSBNK-EAWAG-ED186903, MSBNK-EAWAG-ED186904, MSBNK-EAWAG-ED186905, MSBNK-EAWAG-ED186906, MSBNK-EAWAG-ED186907, MSBNK-EAWAG-ED186908, MSBNK-EAWAG-ED186909, MSBNK-EAWAG-ED186951, MSBNK-EAWAG-ED186952, MSBNK-EAWAG-ED186953, MSBNK-EAWAG-ED186954, MSBNK-EAWAG-ED186955, MSBNK-EAWAG-ED186956, MSBNK-EAWAG-ED186957
1877	[D-MeO-Glu6]MC-LR	C50H76N10O12	0	9	9	8	7	33	2b	commercial, Alexis Biochemicals	reference material	http://dx.doi.org/10.1016/j.toxicon.2013.03.016	C[C@@H](\C=C(/C)\C=C\[C@@H]1NC(=O)[C@H](CCCNC(=N)N)NC(=O)[C@@H](C)[C@@H](NC(=O)[C@H](CC(C)C)NC(=O)[C@@H](C)NC(=O)C(=C)N(C)C(=O)CC[C@@H](NC(=O)[C@H]1C)C(=O)OC)C(=O)O)[C@H](Cc1ccccc1)OC	PONFOSATPJORFV-AFQNMZSJSA-N	MSBNK-EAWAG-EC1877, MSBNK-EAWAG-ED1877	MSBNK-EAWAG-ED1877.., MSBNK-EAWAG-EC1877..	MSBNK-EAWAG-EC187701, MSBNK-EAWAG-EC187702, MSBNK-EAWAG-EC187703, MSBNK-EAWAG-EC187704, MSBNK-EAWAG-EC187705, MSBNK-EAWAG-EC187706, MSBNK-EAWAG-EC187707, MSBNK-EAWAG-EC187708, MSBNK-EAWAG-EC187709, MSBNK-EAWAG-EC187751, MSBNK-EAWAG-EC187752, MSBNK-EAWAG-EC187753, MSBNK-EAWAG-EC187754, MSBNK-EAWAG-EC187755, MSBNK-EAWAG-EC187756, MSBNK-EAWAG-EC187757, MSBNK-EAWAG-ED187701, MSBNK-EAWAG-ED187702, MSB…
1895	[D-Asp3]MC-RY	C51H70N10O13	0	9	9	9	9	36	2b	CYA548	crude extract		O=C(N(C)C(C(N[C@@H](C1=O)C)=O)=C)CC[C@H](C(O)=O)NC([C@@H](C)[C@H](/C=C/C(C)=C/[C@H](C)[C@@H](OC)CC2=CC=CC=C2)NC([C@H](CC3=CC=C(O)C=C3)NC(C[C@H](C(O)=O)NC([C@@H](N1)CCCNC(N)=N)=O)=O)=O)=O	AKRUYPJUAZTDLQ-XAIZWMDNSA-N	MSBNK-EAWAG-ED1895, MSBNK-EAWAG-EC1895	MSBNK-EAWAG-EC1895.., MSBNK-EAWAG-ED1895..	MSBNK-EAWAG-EC189501, MSBNK-EAWAG-EC189502, MSBNK-EAWAG-EC189503, MSBNK-EAWAG-EC189504, MSBNK-EAWAG-EC189505, MSBNK-EAWAG-EC189506, MSBNK-EAWAG-EC189507, MSBNK-EAWAG-EC189508, MSBNK-EAWAG-EC189509, MSBNK-EAWAG-EC189551, MSBNK-EAWAG-EC189552, MSBNK-EAWAG-EC189553, MSBNK-EAWAG-EC189554, MSBNK-EAWAG-EC189555, MSBNK-EAWAG-EC189556, MSBNK-EAWAG-EC189557, MSBNK-EAWAG-EC189558, MSBNK-EAWAG-EC189559, MSB…
1950	[D-Asp3,Dha7]MC-LR	C47H70N10O12	0	9	0	5	n.a	14	2b	NIVACYA661	crude extract		C[C@@H](\C=C(/C)\C=C\[C@@H]1NC(=O)[C@H](CCCNC(=N)N)NC(=O)C[C@@H](NC(=O)[C@H](CC(C)C)NC(=O)[C@@H](C)NC(=O)C(=C)NC(=O)CC[C@@H](NC(=O)[C@H]1C)C(=O)O)C(=O)O)[C@H](Cc1ccccc1)OC	PENYTKSZIDPONS-NGLWDUFTSA-N	MSBNK-EAWAG-ED1950	MSBNK-EAWAG-ED1950..	MSBNK-EAWAG-ED195001, MSBNK-EAWAG-ED195002, MSBNK-EAWAG-ED195003, MSBNK-EAWAG-ED195004, MSBNK-EAWAG-ED195005, MSBNK-EAWAG-ED195006, MSBNK-EAWAG-ED195007, MSBNK-EAWAG-ED195008, MSBNK-EAWAG-ED195009, MSBNK-EAWAG-ED195051, MSBNK-EAWAG-ED195052, MSBNK-EAWAG-ED195053, MSBNK-EAWAG-ED195054, MSBNK-EAWAG-ED195055
1997	[D-Leu1]MC-LR	C52H80N10O12	0	9	9	8	6	32	2b	CPCC464	crude extract	http://dx.doi.org/10.1016/j.toxicon.2013.03.016	O=C(N(C)C(C(N[C@@H](C1=O)CC(C)C)=O)=C)CC[C@H](C(O)=O)NC([C@@H](C)[C@H](/C=C/C(C)=C/[C@H](C)[C@@H](OC)CC2=CC=CC=C2)NC([C@H](CCCNC(N)=N)NC([C@@H](C)[C@H](C(O)=O)NC([C@@H](N1)CC(C)C)=O)=O)=O)=O	PYRKYAINAPVHFV-OGPAHFFASA-N	MSBNK-EAWAG-EC1997, MSBNK-EAWAG-ED1997	MSBNK-EAWAG-EC1997.., MSBNK-EAWAG-ED1997..	MSBNK-EAWAG-EC199701, MSBNK-EAWAG-EC199702, MSBNK-EAWAG-EC199703, MSBNK-EAWAG-EC199704, MSBNK-EAWAG-EC199705, MSBNK-EAWAG-EC199706, MSBNK-EAWAG-EC199707, MSBNK-EAWAG-EC199708, MSBNK-EAWAG-EC199709, MSBNK-EAWAG-EC199751, MSBNK-EAWAG-EC199752, MSBNK-EAWAG-EC199753, MSBNK-EAWAG-EC199754, MSBNK-EAWAG-EC199755, MSBNK-EAWAG-EC199756, MSBNK-EAWAG-ED199701, MSBNK-EAWAG-ED199702, MSBNK-EAWAG-ED199703, MSB…
2036	[D-Met(O)1]MC-LR	C51H78N10O13S	0	5	0	0	0	5	2b	CPCC464	crude extract		O=C(N(C)C(C(N[C@@H](C1=O)CCS(C)=O)=O)=C)CC[C@H](C(O)=O)NC([C@@H](C)[C@H](/C=C/C(C)=C/[C@H](C)[C@@H](OC)CC2=CC=CC=C2)NC([C@H](CCCNC(N)=N)NC([C@@H](C)[C@H](C(O)=O)NC([C@@H](N1)CC(C)C)=O)=O)=O)=O	FYGVSVGVTBXKSQ-ZKCOOUHSSA-N	MSBNK-EAWAG-ED2036	MSBNK-EAWAG-ED2036..	MSBNK-EAWAG-ED203601, MSBNK-EAWAG-ED203602, MSBNK-EAWAG-ED203603, MSBNK-EAWAG-ED203604, MSBNK-EAWAG-ED203605
2163	Nostocyclopeptide Ncp-E1-L	C39H54N8O10	0	9	9	9	9	36	2b	Nodularia spumigena	crude extract	https://doi.org/10.3390/md18090442	O=C(NC(C(NC(C(NC(C(N1C(C(NC(CC2=CC=CC=C2)C([H])=O)=O)CCC1)=O)CO)=O)C(C)CC)=O)CCC(N)=O)CNC(C(CC3=CC=C(O)C=C3)N)=O	XFONTJUFZVROJR-UHFFFAOYSA-N	MSBNK-EAWAG-ED2163, MSBNK-EAWAG-EC2163	MSBNK-EAWAG-ED2163.., MSBNK-EAWAG-EC2163..	MSBNK-EAWAG-EC216301, MSBNK-EAWAG-EC216302, MSBNK-EAWAG-EC216303, MSBNK-EAWAG-EC216304, MSBNK-EAWAG-EC216305, MSBNK-EAWAG-EC216306, MSBNK-EAWAG-EC216307, MSBNK-EAWAG-EC216308, MSBNK-EAWAG-EC216309, MSBNK-EAWAG-EC216351, MSBNK-EAWAG-EC216352, MSBNK-EAWAG-EC216353, MSBNK-EAWAG-EC216354, MSBNK-EAWAG-EC216355, MSBNK-EAWAG-EC216356, MSBNK-EAWAG-EC216357, MSBNK-EAWAG-EC216358, MSBNK-EAWAG-EC216359, MSB…
2165	Nostocyclopeptide Ncp-E2-L	C36H56N8O10	0	9	9	9	9	36	2b	Nodularia spumigena	crude extract	https://doi.org/10.3390/md18090442	O=C(NC(C(NC(C(NC(C(N1C(C(NC(CC(C)C)C([H])=O)=O)CCC1)=O)CO)=O)C(C)CC)=O)CCC(N)=O)CNC(C(CC2=CC=C(O)C=C2)N)=O	CLSDHBVHQKWEJR-UHFFFAOYSA-N	MSBNK-EAWAG-ED2165, MSBNK-EAWAG-EC2165	MSBNK-EAWAG-ED2165.., MSBNK-EAWAG-EC2165..	MSBNK-EAWAG-EC216501, MSBNK-EAWAG-EC216502, MSBNK-EAWAG-EC216503, MSBNK-EAWAG-EC216504, MSBNK-EAWAG-EC216505, MSBNK-EAWAG-EC216506, MSBNK-EAWAG-EC216507, MSBNK-EAWAG-EC216508, MSBNK-EAWAG-EC216509, MSBNK-EAWAG-EC216551, MSBNK-EAWAG-EC216552, MSBNK-EAWAG-EC216553, MSBNK-EAWAG-EC216554, MSBNK-EAWAG-EC216555, MSBNK-EAWAG-EC216556, MSBNK-EAWAG-EC216557, MSBNK-EAWAG-EC216558, MSBNK-EAWAG-EC216559, MSB…
2240	Microginin 299A	C45H67ClN6O10	0	9	9	9	9	36	2b	Microcystis aeruginosa, strain NIES-299	bioreagent	https://doi.org/10.1021/acsomega.5c07322	CC(C)[C@@H](C(=O)N(C)[C@@H](C(C)C)C(=O)N(C)[C@@H](CC1=CC=C(C=C1)O)C(=O)N2CCC[C@H]2C(=O)N[C@@H](CC3=CC=C(C=C3)O)C(=O)O)NC(=O)[C@H]([C@H](CCCCCCCCl)N)O	GTUNZCVHPMEXMH-ZTYVOHGWSA-N	MSBNK-EAWAG-ED2240, MSBNK-EAWAG-EC2240	MSBNK-EAWAG-ED2240.., MSBNK-EAWAG-EC2240..	MSBNK-EAWAG-EC224001, MSBNK-EAWAG-EC224002, MSBNK-EAWAG-EC224003, MSBNK-EAWAG-EC224004, MSBNK-EAWAG-EC224005, MSBNK-EAWAG-EC224006, MSBNK-EAWAG-EC224007, MSBNK-EAWAG-EC224008, MSBNK-EAWAG-EC224009, MSBNK-EAWAG-EC224051, MSBNK-EAWAG-EC224052, MSBNK-EAWAG-EC224053, MSBNK-EAWAG-EC224054, MSBNK-EAWAG-EC224055, MSBNK-EAWAG-EC224056, MSBNK-EAWAG-EC224057, MSBNK-EAWAG-EC224058, MSBNK-EAWAG-EC224059, MSB…
2241	Microginin 299B	C45H66Cl2N6O10	0	9	9	5	5	28	2b	Microcystis aeruginosa, strain NIES-299	bioreagent	https://doi.org/10.1021/acsomega.5c07322	CC(C)[C@@H](C(=O)N(C)[C@@H](C(C)C)C(=O)N(C)[C@@H](CC1=CC=C(C=C1)O)C(=O)N2CCC[C@H]2C(=O)N[C@@H](CC3=CC=C(C=C3)O)C(=O)O)NC(=O)[C@H]([C@H](CCCCCCC(Cl)Cl)N)O	IPQXHBHVRZYMAN-RATCGQHHSA-N	MSBNK-EAWAG-ED2241, MSBNK-EAWAG-EC2241	MSBNK-EAWAG-EC2241.., MSBNK-EAWAG-ED2241..	MSBNK-EAWAG-EC224101, MSBNK-EAWAG-EC224102, MSBNK-EAWAG-EC224103, MSBNK-EAWAG-EC224104, MSBNK-EAWAG-EC224105, MSBNK-EAWAG-EC224106, MSBNK-EAWAG-EC224107, MSBNK-EAWAG-EC224108, MSBNK-EAWAG-EC224109, MSBNK-EAWAG-EC224151, MSBNK-EAWAG-EC224152, MSBNK-EAWAG-EC224153, MSBNK-EAWAG-EC224154, MSBNK-EAWAG-EC224155, MSBNK-EAWAG-ED224101, MSBNK-EAWAG-ED224102, MSBNK-EAWAG-ED224103, MSBNK-EAWAG-ED224104, MSB…
2242	Microginin 299C	C45H68N6O10	0	9	9	9	9	36	2b	Microcystis aeruginosa, strain NIES-299	bioreagent	https://doi.org/10.1021/acsomega.5c07322	CC(C(NC([C@H](O)C(N)CCCCCCC)=O)C(N([C@H](C(N(C(C(N1CCCC1C(NC(C(O)=O)CC2=CC=C(O)C=C2)=O)=O)CC3=CC=C(O)C=C3)C)=O)C(C)C)C)=O)C	DTXKFCMLEVLURZ-ZTYVOHGWSA-N	MSBNK-EAWAG-ED2242, MSBNK-EAWAG-EC2242	MSBNK-EAWAG-ED2242.., MSBNK-EAWAG-EC2242..	MSBNK-EAWAG-EC224201, MSBNK-EAWAG-EC224202, MSBNK-EAWAG-EC224203, MSBNK-EAWAG-EC224204, MSBNK-EAWAG-EC224205, MSBNK-EAWAG-EC224206, MSBNK-EAWAG-EC224207, MSBNK-EAWAG-EC224208, MSBNK-EAWAG-EC224209, MSBNK-EAWAG-EC224251, MSBNK-EAWAG-EC224252, MSBNK-EAWAG-EC224253, MSBNK-EAWAG-EC224254, MSBNK-EAWAG-EC224255, MSBNK-EAWAG-EC224256, MSBNK-EAWAG-EC224257, MSBNK-EAWAG-EC224258, MSBNK-EAWAG-EC224259, MSB…
584	Cyanopeptolin 992	C48H68N10O13	0	9	9	4	0	22	3	Microcystis UV006	crude extract	https://doi.org/10.1186/s12302-021-00465-3	CCCC(N[C@@H](C(N[C@H]1[C@H](C)OC([C@H]([C@H](CC)C)NC([C@H](CC2=CC=C(O)C=C2)N(C)C([C@H](CC3=CC=CC=C3)N4[C@H](O)CC[C@H](NC([C@H](CCC/N=C(N)\N)NC1=O)=O)C4=O)=O)=O)=O)=O)CC(O)=O)=O	YISRXUQQIVQAHS-ZCJMFZFASA-N	MSBNK-EAWAG-ED0584, MSBNK-EAWAG-EC0584	MSBNK-EAWAG-EC0584.., MSBNK-EAWAG-ED0584..	MSBNK-EAWAG-EC058401, MSBNK-EAWAG-EC058402, MSBNK-EAWAG-EC058403, MSBNK-EAWAG-EC058404, MSBNK-EAWAG-EC058405, MSBNK-EAWAG-EC058406, MSBNK-EAWAG-EC058407, MSBNK-EAWAG-EC058408, MSBNK-EAWAG-EC058409, MSBNK-EAWAG-ED058401, MSBNK-EAWAG-ED058402, MSBNK-EAWAG-ED058403, MSBNK-EAWAG-ED058404, MSBNK-EAWAG-ED058405, MSBNK-EAWAG-ED058406, MSBNK-EAWAG-ED058407, MSBNK-EAWAG-ED058408, MSBNK-EAWAG-ED058409, MSB…
912	Microginin GH787	C40H58ClN5O9	0	9	9	8	0	26	3	Lake Kastoria	crude extract	https://doi.org/10.1016/j.chemosphere.2022.137014	O[C@@H]([C@@H](CCCCCCCCl)N)C(N[C@@H](CC1=CC=C(C=C1)O)C(N([C@H]([C@H](C)CC)C(N2[C@@H](CCC2)C(N[C@@H](C(O)=O)CC3=CC=C(C=C3)O)=O)=O)C)=O)=O	XYGVUPXPWWMUAK-UYFULXBISA-N	MSBNK-EAWAG-ED0912, MSBNK-EAWAG-EC0912	MSBNK-EAWAG-ED0912.., MSBNK-EAWAG-EC0912..	MSBNK-EAWAG-EC091201, MSBNK-EAWAG-EC091202, MSBNK-EAWAG-EC091203, MSBNK-EAWAG-EC091204, MSBNK-EAWAG-EC091205, MSBNK-EAWAG-EC091206, MSBNK-EAWAG-EC091207, MSBNK-EAWAG-EC091208, MSBNK-EAWAG-EC091209, MSBNK-EAWAG-ED091201, MSBNK-EAWAG-ED091202, MSBNK-EAWAG-ED091203, MSBNK-EAWAG-ED091204, MSBNK-EAWAG-ED091205, MSBNK-EAWAG-ED091206, MSBNK-EAWAG-ED091207, MSBNK-EAWAG-ED091208, MSBNK-EAWAG-ED091209, MSB…
Isomer Group_C24H34N6O6S			0	0	0	9	0	9	3	Microcystis aeruginosa PCC7806	crude extract	https://doi.org/10.1021/acs.est.4c02242	O=C(N[C@H]([C@@H](C)CC)C1=NC(C(N[C@H]2C)=O)=CS1)C3=COC(C(C(C)C)NC([C@H]4N=C2O[C@@H]4C)=O)=N3	MQIAICAGVFTAAN-NIWZQQEZSA-N	MSBNK-EAWAG-ED1465	MSBNK-EAWAG-ED1465..	MSBNK-EAWAG-ED146551, MSBNK-EAWAG-ED146552, MSBNK-EAWAG-ED146553, MSBNK-EAWAG-ED146554, MSBNK-EAWAG-ED146555, MSBNK-EAWAG-ED146556, MSBNK-EAWAG-ED146557, MSBNK-EAWAG-ED146558, MSBNK-EAWAG-ED146559
1471	Microcyclamide 7806A	C24H34N6O6S
1465	Microcyclamide 7806B	C24H34N6O6S
Isomer Group_C42H61N7O10S			0	9	0	6	0	15	3	Nodularia spumigena	crude extract	https://doi.org/10.3390/md14110209			MSBNK-EAWAG-ED0813	MSBNK-EAWAG-ED0813..	MSBNK-EAWAG-ED081301, MSBNK-EAWAG-ED081302, MSBNK-EAWAG-ED081303, MSBNK-EAWAG-ED081304, MSBNK-EAWAG-ED081305, MSBNK-EAWAG-ED081306, MSBNK-EAWAG-ED081307, MSBNK-EAWAG-ED081308, MSBNK-EAWAG-ED081309, MSBNK-EAWAG-ED081351, MSBNK-EAWAG-ED081352, MSBNK-EAWAG-ED081353, MSBNK-EAWAG-ED081354, MSBNK-EAWAG-ED081355, MSBNK-EAWAG-ED081356
813	Nodulapeptin 855a	C42H61N7O10S											O=C(N(C(CCC1=CC=C(O)C=C1)C(NC(CO)C2=O)=O)C)C(NC(C(CCSC)NC(C(CCCCN2)NC(NC(C(CC)C)C(O)=O)=O)=O)=O)CCC3=CC=CC=C3	CWANKXLXOYMBBJ-UHFFFAOYSA-N
814	Nodulapeptin 855b	C42H61N7O10S											O=C(N(C(CCC1=CC=CC=C1)C(NC(CO)C2=O)=O)C)C(NC(C(CCS(C)=O)NC(C(CCCCN2)NC(NC(C(CC)C)C(O)=O)=O)=O)=O)CCC3=CC=CC=C3	WTOJHHZFHCUTDI-UHFFFAOYSA-N
Isomer Group_C41H61N5O9			0	9	9	4	0	22	3	Lake Kastoria	crude extract	https://doi.org/10.1016/j.chemosphere.2022.137012			MSBNK-EAWAG-EC0857, MSBNK-EAWAG-ED0857	MSBNK-EAWAG-ED0857.., MSBNK-EAWAG-EC0857..	MSBNK-EAWAG-EC085701, MSBNK-EAWAG-EC085702, MSBNK-EAWAG-EC085703, MSBNK-EAWAG-EC085704, MSBNK-EAWAG-EC085705, MSBNK-EAWAG-EC085706, MSBNK-EAWAG-EC085707, MSBNK-EAWAG-EC085708, MSBNK-EAWAG-EC085709, MSBNK-EAWAG-ED085701, MSBNK-EAWAG-ED085702, MSBNK-EAWAG-ED085703, MSBNK-EAWAG-ED085704, MSBNK-EAWAG-ED085705, MSBNK-EAWAG-ED085706, MSBNK-EAWAG-ED085707, MSBNK-EAWAG-ED085708, MSBNK-EAWAG-ED085709, MSB…
857	Microginin 767	C41H61N5O9											OC(C(NC(C(N(C(C(N1C(C(NC(CC2=CC=C(O)C=C2)C(O)=O)=O)CCC1)=O)C(CC)C)C)=O)CC3=CC=C(O)C=C3)=O)C(NC)CCCCCCC	IFMJJUPZIKGJIU-UHFFFAOYSA-N
858	Microginin KR767	C41H61N5O9											O[C@@H]([C@H](CCCCCCC)NC)C(N[C@H](CC1=CC=C(C=C1)O)C(N([C@@H](CC(C)C)C(N2[C@@H](CCC2)C(N[C@@H](C(O)=O)CC3=CC=C(C=C3)O)=O)=O)C)=O)=O	PUNoWWCAVNLVNA-VBBYNRSSSA-N
Isomer Group_C31H44N6O7			0	9	9	0	0	18	3	Sphaerospermopsis torques-reginae, strain ITEP-24	crude extract				MSBNK-EAWAG-EC1222, MSBNK-EAWAG-ED1222	MSBNK-EAWAG-EC1222.., MSBNK-EAWAG-ED1222..	MSBNK-EAWAG-EC122201, MSBNK-EAWAG-EC122202, MSBNK-EAWAG-EC122203, MSBNK-EAWAG-EC122204, MSBNK-EAWAG-EC122205, MSBNK-EAWAG-EC122206, MSBNK-EAWAG-EC122207, MSBNK-EAWAG-EC122208, MSBNK-EAWAG-EC122209, MSBNK-EAWAG-ED122201, MSBNK-EAWAG-ED122202, MSBNK-EAWAG-ED122203, MSBNK-EAWAG-ED122204, MSBNK-EAWAG-ED122205, MSBNK-EAWAG-ED122206, MSBNK-EAWAG-ED122207, MSBNK-EAWAG-ED122208, MSBNK-EAWAG-ED122209
1222	Dihydrospumigin K	C31H44N6O7											OC1=CC=C(CCC(O)C(N[C@H](CC2=CC=C(O)C=C2)C(N3[C@H](C(N[C@H](CCCNC(N)=N)CO)=O)CC(C)C3)=O)=O)C=C1	OYLLIRIQZZWJCJ-CBJUXADFSA-N
1223	Dihydrospumigin L	C31H44N6O7											OC1=CC=C(CCC(O)C(N[C@H](CC2=CC=C(O)C=C2)C(N3[C@H](C(N[C@@H](CCCNC(N)=N)CO)=O)CC(C)C3)=O)=O)C=C1	OYLLIRIQZZWJCJ-SNPABIAHSA-N
Isomer Group_C31H42N6O7			0	9	9	4	3	25	3	Sphaerospermopsis torques-reginae, strain ITEP-24	crude extract				MSBNK-EAWAG-EC1228, MSBNK-EAWAG-ED1228	MSBNK-EAWAG-EC1228.., MSBNK-EAWAG-ED1228..	MSBNK-EAWAG-EC122801, MSBNK-EAWAG-EC122802, MSBNK-EAWAG-EC122803, MSBNK-EAWAG-EC122804, MSBNK-EAWAG-EC122805, MSBNK-EAWAG-EC122806, MSBNK-EAWAG-EC122807, MSBNK-EAWAG-EC122808, MSBNK-EAWAG-EC122809, MSBNK-EAWAG-EC122851, MSBNK-EAWAG-EC122852, MSBNK-EAWAG-EC122853, MSBNK-EAWAG-ED122801, MSBNK-EAWAG-ED122802, MSBNK-EAWAG-ED122803, MSBNK-EAWAG-ED122804, MSBNK-EAWAG-ED122805, MSBNK-EAWAG-ED122806, MSB…
1228	Spumigin E	C31H42N6O7											C[C@H]1C[C@H](N(C1)C(=O)[C@@H](CCC2=CC=C(C=C2)O)NC(=O)[C@@H](CC3=CC=C(C=C3)O)O)C(=O)NC(CCCN=C(N)N)C=O	GNEMRCVXTBTWCG-NBJYBXKZSA-N
1229	Spumigin K	C31H42N6O7											OC1=CC=C(CCC(O)C(N[C@H](CC2=CC=C(O)C=C2)C(N3[C@H](C(N[C@H](CCCN4C(N)=N)C4O)=O)CC(C)C3)=O)=O)C=C1	CUYCVKFWPTWZJN-XLOUHILKSA-N
1230	Spumigin L	C31H42N6O7											OC1=CC=C(CCC(O)C(N[C@H](CC2=CC=C(O)C=C2)C(N3[C@H](C(N[C@@H](CCCN4C(N)=N)C4O)=O)CC(C)C3)=O)=O)C=C1	CUYCVKFWPTWZJN-HPGRWYDASA-N
Isomer Group_C31H42N6O7			0	9	9	0	0	18	3	Sphaerospermopsis torques-reginae, strain ITEP-24	crude extract	https://doi.org/10.1016/j.toxicon.2015.09.019			MSBNK-EAWAG-EC1251, MSBNK-EAWAG-ED1251	MSBNK-EAWAG-EC1251.., MSBNK-EAWAG-ED1251..	MSBNK-EAWAG-EC125101, MSBNK-EAWAG-EC125102, MSBNK-EAWAG-EC125103, MSBNK-EAWAG-EC125104, MSBNK-EAWAG-EC125105, MSBNK-EAWAG-EC125106, MSBNK-EAWAG-EC125107, MSBNK-EAWAG-EC125108, MSBNK-EAWAG-EC125109, MSBNK-EAWAG-ED125101, MSBNK-EAWAG-ED125102, MSBNK-EAWAG-ED125103, MSBNK-EAWAG-ED125104, MSBNK-EAWAG-ED125105, MSBNK-EAWAG-ED125106, MSBNK-EAWAG-ED125107, MSBNK-EAWAG-ED125108, MSBNK-EAWAG-ED125109
1251	Dihydrospumigin M	C30H42N6O7											OC1=CC=C(CCC(O)C(N[C@H](CC2=CC=C(O)C=C2)C(N3[C@H](C(N[C@H](CCCNC(N)=N)CO)=O)CCC3)=O)=O)C=C1	WKADCTRDFMBYPU-LXRNPWNFSA-N
1252	Dihydrospumigin N	C30H42N6O7											OC1=CC=C(CCC(O)C(N[C@H](CC2=CC=C(O)C=C2)C(N3[C@H](C(N[C@@H](CCCNC(N)=N)CO)=O)CCC3)=O)=O)C=C1	WKADCTRDFMBYPU-FDHYGZKMSA-N
Isomer Group_C51H78N10O12			0	0	0	5	0	5	3						MSBNK-EAWAG-ED1834	MSBNK-EAWAG-ED1834..	MSBNK-EAWAG-ED183451, MSBNK-EAWAG-ED183452, MSBNK-EAWAG-ED183453, MSBNK-EAWAG-ED183454, MSBNK-EAWAG-ED183455
1834	[Leu1,D-Asp3]MC-LR	C51H78N10O12								CPCC464	crude extract		C[C@@H](\C=C(/C)\C=C\[C@@H]1NC(=O)[C@H](CCCNC(=N)N)NC(=O)C[C@@H](NC(=O)[C@H](CC(C)C)NC(=O)[C@@H](CC(C)C)NC(=O)C(=C)N(C)C(=O)CC[C@@H](NC(=O)[C@H]1C)C(=O)O)C(=O)O)[C@H](Cc1ccccc1)OC	AVSMHCMQBTVLHC-IBQQIYNoSA-N
1911	[Leu1,Dha7]MC-LR	C51H78N10O12											C[C@@H](\C=C(/C)\C=C\[C@@H]1NC(=O)[C@H](CCCNC(=N)N)NC(=O)C[C@@H](NC(=O)[C@H](CC(C)C)NC(=O)[C@@H](CC(C)C)NC(=O)C(=C)N(C)C(=O)CC[C@@H](NC(=O)[C@H]1C)C(=O)O)C(=O)O)[C@H](Cc1ccccc1)OC	AVSMHCMQBTVLHC-IBQQIYNoSA-N
Isomer Group_C51H78N10O12			0	7	0	0	n.a	7	3	Microcystis UV006	crude extract				MSBNK-EAWAG-ED1947	MSBNK-EAWAG-ED1947..	MSBNK-EAWAG-ED194701, MSBNK-EAWAG-ED194702, MSBNK-EAWAG-ED194703, MSBNK-EAWAG-ED194704, MSBNK-EAWAG-ED194705, MSBNK-EAWAG-ED194706, MSBNK-EAWAG-ED194707	MSBNK-EAWAG-ED194701, MSBNK-EAWAG-ED194702, MSBNK-EAWAG-ED194703, MSBNK-EAWAG-ED194704, MSBNK-EAWAG-ED194705, MSBNK-EAWAG-ED194706, MSBNK-EAWAG-ED194707
1947	[Dha7]MC-(H4)YR	C51H74N10O13											O=C(CC[C@@H](NC([C@H]([C@@H](NC([C@@H](NC([C@H]([C@@H](NC([C@H](C[C@]1(C=C[C@@H](CC1)O)[H])N2)=O)C(O)=O)C)=O)CCCNC(N)=N)=O)/C=C/C(C)=C/[C@@H]([C@H](CC3=CC=CC=C3)OC)C)C)=O)C(O)=O)NC(C(N[C@H](C)C2=O)=O)=C	TUAADMHCVHCCPV-UIBXFZKZSA-N
1948	[D-Asp3]MC-(H4)YR	C51H74N10O13											O=C(CC[C@@H](NC([C@H]([C@@H](NC([C@@H](NC(C[C@@H](NC([C@H](C[C@]1(C=C[C@@H](CC1)O)[H])N2)=O)C(O)=O)=O)CCCNC(N)=N)=O)/C=C/C(C)=C/[C@@H]([C@H](CC3=CC=CC=C3)OC)C)C)=O)C(O)=O)N(C(C(N[C@H](C)C2=O)=O)=C)C	JAXVACFEWWEOKE-NMOCKCCNSA-N
1949	[DMAdda5]MC-(H4)YR	C51H74N10O13											O=C(CC[C@@H](NC([C@H]([C@@H](NC([C@@H](NC([C@H]([C@@H](NC([C@H](C[C@]1(C=C[C@@H](CC1)O)[H])N2)=O)C(O)=O)C)=O)CCCNC(N)=N)=O)/C=C/C(C)=C/[C@@H]([C@H](CC3=CC=CC=C3)O)C)C)=O)C(O)=O)N(C(C(N[C@H](C)C2=O)=O)=C)C	LWTYIWMPGBPRGQ-ZVRPPTPOSA-N
Isomer Group_C53H74N10O13			0	7	6	8	7	28	3	Dolichospermum flos aquae NIVA-CYA 269/6	crude extract				MSBNK-EAWAG-ED2014, MSBNK-EAWAG-EC2014	MSBNK-EAWAG-ED2014.., MSBNK-EAWAG-EC2014..	MSBNK-EAWAG-EC201401, MSBNK-EAWAG-EC201402, MSBNK-EAWAG-EC201403, MSBNK-EAWAG-EC201405, MSBNK-EAWAG-EC201406, MSBNK-EAWAG-EC201407, MSBNK-EAWAG-EC201408, MSBNK-EAWAG-EC201409, MSBNK-EAWAG-EC201451, MSBNK-EAWAG-EC201452, MSBNK-EAWAG-EC201453, MSBNK-EAWAG-EC201454, MSBNK-EAWAG-EC201455, MSBNK-EAWAG-EC201456, MSBNK-EAWAG-EC201457, MSBNK-EAWAG-ED201401, MSBNK-EAWAG-ED201402, MSBNK-EAWAG-ED201403, MSB…
2014	[D-Glu(OMe)6]MC-YR	C53H74N10O13											O=C(N(C)C(C(N[C@@H](C1=O)C)=O)=C)CC[C@H](C(OC)=O)NC([C@@H](C)[C@H](/C=C/C(C)=C/[C@H](C)[C@@H](OC)CC2=CC=CC=C2)NC([C@H](CCCNC(N)=N)NC([C@@H](C)[C@H](C(O)=O)NC([C@@H](N1)CC3=CC=C(O)C=C3)=O)=O)=O)=O	SVUNNHQOHLLNGA-OCQZQFOGSA-N
2015	MCHtyR	C53H74N10O13											O=C(N(C)C(C(N[C@H](C)C1=O)=O)=C)CC[C@H](C(O)=O)NC([C@@H](C)[C@H](/C=C/C(C)=C/[C@H](C)[C@@H](OC)CC2=CC=CC=C2)NC([C@H](CCCNC(N)=N)NC([C@@H](C)[C@H](C(O)=O)NC([C@@H](N1)CCC3=CC=C(O)C=C3)=O)=O)=O)=O	YQFCSOPLXLDHPK-CWXGWYCISA-N
2016	[D-Asp3,D-Glu(OMe)6]MC-HtyR	C53H74N10O13											O=C(N(C)C(C(N[C@H](C)C1=O)=O)=C)CC[C@H](C(OC)=O)NC([C@@H](C)[C@H](/C=C/C(C)=C/[C@H](C)[C@@H](OC)CC2=CC=CC=C2)NC([C@H](CCCNC(N)=N)NC(C[C@H](C(O)=O)NC([C@@H](N1)CCC3=CC=C(O)C=C3)=O)=O)=O)=O	QHVWVRZVAONQRC-IXKKHWRDSA-N
Isomer Group_C50H72N8O13			0	7	0	0	0	7	3	Microcystis UV006	crude extract				MSBNK-EAWAG-ED0509	MSBNK-EAWAG-ED0509..	MSBNK-EAWAG-ED050901, MSBNK-EAWAG-ED050902, MSBNK-EAWAG-ED050903, MSBNK-EAWAG-ED050904, MSBNK-EAWAG-ED050905, MSBNK-EAWAG-ED050906, MSBNK-EAWAG-ED050907
509	Micropeptin HH992	C50H72N8O13											O[C@@H](C(N[C@H](C(N[C@H]1C(N[C@@H](C(N2[C@H](CC[C@@H]2C(N[C@@H](C(N([C@@H](C(N[C@H](C(O[C@@H]1C)=O)C(C)C)=O)CC3=CC=CC=C3)C)=O)CC(C)C)=O)OC)=O)CC(C)C)=O)=O)CC(N)=O)=O)CC(C=C4)=CC=C4O	ZXKMRIUULRZARB-IHDOGMILSA-N
510	Micropeptin KB992	C50H72N8O13											O=C([C@@H](NC([C@H](NC(C(O)CC1=CC=C(O)C=C1)=O)CC(N)=O)=O)[C@H](C)OC2=O)N[C@H](C(N[C@@H]3C([N@]([C@@H](CC3)OC)[C@@H]([C@H](CC)C)C(N(C)[C@@H](CC4=CC=CC=C4)C(N[C@H]2C(C)C)=O)=O)=O)=O)CC(C)C	LEMGGXYDKCZIKV-JQIPHXISSA-N
511	Loggerpeptin A	C50H72N8O13											OC1=CC=C(C=C1)C[C@@H](C(N[C@H](C(O[C@H](C)[C@@H](C(N[C@H](C(N[C@@H]2C(N3[C@@H](CC2)O)=O)=O)CC(C)C)=O)NC([C@@H](NC([C@@H](NC(CCC)=O)C)=O)[C@@H](O)C)=O)=O)C(C)C)=O)N(C)C([C@@H]3CC4=CC=CC=C4)=O	UAVAEWGJORGZNS-QALITSKGSA-N
